# Supplementary material for: Screening of Streptococcus Suis serotype 2 resistance genes with GWAS and transcriptomic microarray analysis
Source: BMC Genomics. 2018 Dec 12;19:907. doi: 10.1186/s12864-018-5339-9 (PMC6292034; doi:10.1186/s12864-018-5339-9)
Supplement: Supplementary file 2 — Table S1. Details of significant SNPs related to SS2 susceptibility. (XLSX 21 kb) [file 12864_2018_5339_MOESM2_ESM.xlsx]

## Sheet: Sheet1
dbSNP RS ID	Chromosome	p value in Manhattan	Cytoband
rs27216139	chr2	0.00894161	qA3
rs33445305	chr2	0.00811334	qB
rs3022883	chr2	0.00782692	qB
rs27144899	chr2	0.00928355	qB
rs33233212	chr2	0.00607598	qB
rs29559765	chr2	0.00607598	qB
rs27193651	chr2	0.00607598	qB
rs27180058	chr2	0.00359834	qB
rs13464645	chr2	0.00607598	qB
rs29575001	chr2	0.00542364	qB
rs27159755	chr2	0.00782692	qB
rs27159735	chr2	0.00595307	qB
rs27145787	chr2	0.00831796	qB
rs27145783	chr2	0.00876182	qB
rs27145752	chr2	0.00831796	qB
rs27145737	chr2	0.00876182	qB
rs27145734	chr2	0.00876182	qB
rs27145698	chr2	0.00311132	qB
rs27127785	chr2	0.00829251	qB
rs27127730	chr2	0.00782692	qB
rs27159325	chr2	0.00971862	qB
rs27159206	chr2	0.00976508	qB
rs27889570	chr2	0.0057834	qC1.1
rs27889559	chr2	0.00921538	qC1.1
rs3665866	chr2	0.00463018	qC1.1
rs3725341	chr2	0.00633645	qC1.1
rs3720957	chr2	0.00202566	qC1.1
rs33709548	chr2	0.00686471	qC1.1
rs33100906	chr2	0.00861244	qC1.1
rs32996609	chr2	0.00372286	qC1.1
rs29972175	chr2	0.00663317	qC1.1
rs29815924	chr2	0.00663317	qC1.1
rs29574462	chr2	0.00663317	qC1.1
rs27946977	chr2	0.00663317	qC1.1
rs27946969	chr2	0.00663317	qC1.1
rs27945215	chr2	0.00827967	qC1.1
rs27929347	chr2	0.00633645	qC1.1
rs27929326	chr2	0.00663317	qC1.1
rs27929304	chr2	0.00663317	qC1.1
rs27914556	chr2	0.00663317	qC1.1
rs27914504	chr2	0.00663317	qC1.1
rs27914424	chr2	0.00663317	qC1.1
rs27914419	chr2	0.00663317	qC1.1
rs27899537	chr2	0.00663317	qC1.1
rs27899453	chr2	0.00663317	qC1.1
rs27899441	chr2	0.00355299	qC1.1
rs27899376	chr2	0.00880133	qC1.1
rs27899334	chr2	0.00663317	qC1.1
rs27894459	chr2	0.00825596	qC1.1
rs13476493	chr2	0.00663317	qC1.1
rs3660025	chr2	0.00663317	qC1.1
rs3655674	chr2	0.00663317	qC1.1
rs33623218	chr2	0.00975416	qC1.1
rs33103160	chr2	0.0040497	qC1.1
rs29912290	chr2	0.00384632	qC1.1
rs29770164	chr2	0.00334496	qC1.1
rs29716670	chr2	0.00202413	qC1.1
rs29542338	chr2	0.00663317	qC1.1
rs28328937	chr2	0.00384632	qC1.1
rs28328877	chr2	0.00384632	qC1.1
rs28321601	chr2	0.0040497	qC1.1
rs28321591	chr2	0.0040497	qC1.1
rs28321587	chr2	0.0040497	qC1.1
rs28321441	chr2	0.00597198	qC1.1
rs28321425	chr2	0.00384632	qC1.1
rs28321409	chr2	0.0040497	qC1.1
rs28312319	chr2	0.00406847	qC1.1
rs28312312	chr2	0.00586878	qC1.1
rs28312181	chr2	0.00663317	qC1.1
rs28312155	chr2	0.00663317	qC1.1
rs28295410	chr2	0.00663317	qC1.1
rs28295369	chr2	0.00663317	qC1.1
rs28295362	chr2	0.00633645	qC1.1
rs28295361	chr2	0.00663317	qC1.1
rs27930883	chr2	0.00633645	qC1.1
rs27930880	chr2	0.00633645	qC1.1
rs27930780	chr2	0.00663317	qC1.1
rs27915649	chr2	0.00681359	qC1.1
rs27915612	chr2	0.00663317	qC1.1
rs27901982	chr2	0.0040497	qC1.1
rs27901981	chr2	0.0040497	qC1.1
rs27901975	chr2	0.0040497	qC1.1
rs6403497	chr2	0.00350134	qB
rs6189668	chr2	0.00350134	qB
rs3688328	chr2	0.00350134	qB
rs33589798	chr2	0.00591497	qB
rs33403000	chr2	0.00307496	qB
rs33305409	chr2	0.00350134	qB
rs33159308	chr2	0.00434136	qB
rs32998431	chr2	0.00708474	qB
rs29965122	chr2	0.00200791	qB
rs29522845	chr2	0.00433948	qB
rs28331018	chr2	0.00433948	qB
rs28330985	chr2	0.00601455	qB
rs28323165	chr2	0.00597204	qB
rs28323146	chr2	0.00433948	qB
rs28323142	chr2	0.00375625	qB
rs28323116	chr2	0.00433948	qB
rs28323093	chr2	0.00433948	qB
rs28323090	chr2	0.00433948	qB
rs28323088	chr2	0.00171463	qB
rs28323068	chr2	0.00282153	qB
rs28323057	chr2	0.00413	qB
rs28322980	chr2	0.00413	qB
rs28322949	chr2	0.00879224	qB
rs28322945	chr2	0.00237587	qB
rs28322897	chr2	0.00433948	qB
rs28315253	chr2	0.00413	qB
rs28315233	chr2	0.00433948	qB
rs28315133	chr2	0.00433948	qB
rs28315121	chr2	0.00433948	qB
rs28299729	chr2	0.00433948	qB
rs28299725	chr2	0.00433948	qB
rs28299724	chr2	0.00413	qB
rs28299721	chr2	0.00433948	qB
rs28299609	chr2	0.00275195	qB
rs28299593	chr2	0.00670761	qB
rs28299587	chr2	0.00433948	qB
rs28299480	chr2	0.00940453	qB
rs27966554	chr2	0.00435846	qB
rs27966516	chr2	0.00413	qB
rs27966501	chr2	0.00433948	qB
rs27966500	chr2	0.00413	qB
rs27966491	chr2	0.00413	qB
rs27966480	chr2	0.00433948	qB
rs27956631	chr2	0.00350134	qB
rs27956584	chr2	0.00539732	qB
rs27933432	chr2	0.00191104	qB
rs27933405	chr2	0.00517219	qB
rs27933390	chr2	0.00350134	qB
rs27933368	chr2	0.00335478	qB
rs27933345	chr2	0.00350134	qB
rs27933290	chr2	0.00622409	qB
rs27933288	chr2	0.00333047	qB
rs27933234	chr2	0.00356996	qB
rs27918446	chr2	0.00350134	qB
rs27918445	chr2	0.00350134	qB
rs27918417	chr2	0.00634818	qB
rs27918302	chr2	0.0027561	qB
rs27918296	chr2	0.00350134	qB
rs27918275	chr2	0.00350134	qB
rs27918274	chr2	0.00332897	qB
rs27918250	chr2	0.00350134	qB
rs27918181	chr2	0.00350134	qB
rs27142725	chr2	0.00769897	qB
rs27142724	chr2	0.00332897	qB
rs27127542	chr2	0.00332897	qB
rs27127536	chr2	0.00350134	qB
rs27127529	chr2	0.00332897	qB
rs27127522	chr2	0.00350134	qB
rs27127520	chr2	0.00333047	qB
rs27127507	chr2	0.00350134	qB
rs6318684	chr2	0.0065607	qB
rs6232212	chr2	0.00622305	qB
rs3720300	chr2	0.00622514	qB
rs33768040	chr2	0.00622305	qB
rs33764342	chr2	0.00805195	qB
rs33747253	chr2	0.0065607	qB
rs33634537	chr2	0.00319353	qB
rs33559029	chr2	0.0065607	qB
rs33509965	chr2	0.00998636	qB
rs33457798	chr2	0.00671332	qB
rs33429888	chr2	0.0065607	qB
rs33020557	chr2	0.0065607	qB
rs29768976	chr2	0.00622514	qB
rs29630073	chr2	0.00622305	qB
rs29555148	chr2	0.00622305	qB
rs29540218	chr2	0.0065607	qB
rs28270045	chr2	0.00665307	qB
rs28269954	chr2	0.00622305	qB
rs28269953	chr2	0.00665307	qB
rs28269918	chr2	0.0065607	qB
rs28269863	chr2	0.0065607	qB
rs28269839	chr2	0.0065607	qB
rs28269810	chr2	0.0065607	qB
rs28250828	chr2	0.0065607	qB
rs28250715	chr2	0.0065607	qB
rs28250689	chr2	0.00622514	qB
rs28250679	chr2	0.00622514	qB
rs28250647	chr2	0.00622305	qB
rs28250639	chr2	0.0065607	qB
rs28229258	chr2	0.00722371	qB
rs28229257	chr2	0.00404974	qB
rs28229236	chr2	0.0065607	qB
rs28229185	chr2	0.0065607	qB
rs28229176	chr2	0.00965565	qB
rs28229033	chr2	0.0065607	qB
rs28229029	chr2	0.0065607	qB
rs27155679	chr2	0.0065607	qB
rs27155626	chr2	0.00844474	qB
rs27155616	chr2	0.00622514	qB
rs27155569	chr2	0.00622514	qB
rs27142663	chr2	0.0065607	qB
rs27142605	chr2	0.0065607	qB
rs27142597	chr2	0.00675321	qB
rs27142490	chr2	0.0065607	qB
rs27142372	chr2	0.0065607	qB
rs27129541	chr2	0.0065607	qB
rs27129515	chr2	0.0065607	qB
rs27126462	chr2	0.0065607	qB
rs27126454	chr2	0.0065607	qB
rs27126421	chr2	0.00905682	qB
rs27126415	chr2	0.0065607	qB
rs27126414	chr2	0.00675321	qB
rs27126401	chr2	0.00647095	qB
rs27126359	chr2	0.00675321	qB
rs27126354	chr2	0.0065607	qB
rs27126196	chr2	0.0065607	qB
rs27126195	chr2	0.00675321	qB
rs33605141	chr2	0.00876182	qB
rs29717172	chr2	0.00876182	qB
rs27206251	chr2	0.00876182	qB
rs27206211	chr2	0.00876182	qB
rs27190528	chr2	0.00876182	qB
rs27190527	chr2	0.00831796	qB
rs27190526	chr2	0.00876182	qB
rs27190516	chr2	0.00876182	qB
rs27190513	chr2	0.00831796	qB
rs27190457	chr2	0.00494884	qB
rs27190452	chr2	0.00876182	qB
rs27190390	chr2	0.00876182	qB
rs27163965	chr2	0.00876182	qB
rs3707435	chr2	0.00651088	qB
rs3686370	chr2	0.00651088	qB
rs3668472	chr2	0.00651088	qB
rs33677872	chr2	0.00651088	qB
rs33670334	chr2	0.00651088	qB
rs33592100	chr2	0.00651088	qB
rs33565575	chr2	0.00332897	qB
rs33564825	chr2	0.00689486	qB
rs33482813	chr2	0.00350134	qB
rs33436339	chr2	0.00619276	qB
rs33274255	chr2	0.00623689	qB
rs32911115	chr2	0.00350134	qB
rs29567554	chr2	0.00619045	qB
rs27174812	chr2	0.00424195	qB
rs27174807	chr2	0.00651088	qB
rs27174806	chr2	0.00336836	qB
rs27157144	chr2	0.00651088	qB
rs27156828	chr2	0.00350134	qB
rs27156376	chr2	0.00660238	qB
rs27156363	chr2	0.00896872	qB
rs27156343	chr2	0.00833855	qB
rs27155563	chr2	0.00651088	qB
rs27155562	chr2	0.00849349	qB
rs27155515	chr2	0.00651088	qB
rs27155317	chr2	0.00651088	qB
rs27141917	chr2	0.00619276	qB
rs27141916	chr2	0.00651088	qB
rs27141914	chr2	0.00651088	qB
rs27141810	chr2	0.00651088	qB
rs27141795	chr2	0.00651088	qB
rs27141763	chr2	0.00350134	qB
rs27141738	chr2	0.00350134	qB
rs27141720	chr2	0.00350134	qB
rs27141606	chr2	0.00350134	qB
rs27141472	chr2	0.00355157	qB
rs27141163	chr2	0.00619045	qB
rs27141101	chr2	0.00651088	qB
rs27141010	chr2	0.00651088	qB
rs27140938	chr2	0.00651088	qB
rs27140934	chr2	0.00619045	qB
rs27140911	chr2	0.00651088	qB
rs27140902	chr2	0.00896872	qB
rs27139363	chr2	0.00651088	qB
rs27139276	chr2	0.00760626	qB
rs27139275	chr2	0.00963033	qB
rs27139151	chr2	0.0084248	qB
rs27139121	chr2	0.00883901	qB
rs27139120	chr2	0.00328222	qB
rs27139100	chr2	0.00651088	qB
rs27124055	chr2	0.00660238	qB
rs27123636	chr2	0.00328222	qB
rs27123573	chr2	0.00651088	qB
rs27123565	chr2	0.00651088	qB
rs27123564	chr2	0.00651088	qB
rs27123452	chr2	0.00329619	qB
rs27123295	chr2	0.00350134	qB
rs13476468	chr2	0.00350134	qB
rs36949762	chr6	0.0099583	qG3
rs47049967	chr7	0.00853786	qA1
rs46353399	chr12	0.00948336	qF1
rs31022348	chr12	0.00509675	qF2
rs29187650	chr12	0.00822269	qF1
rs29126319	chr12	0.00724097	qA1.1
rs51982260	chr12	0.00386544	qF2
