# Supplementary material for: Screening of Streptococcus Suis serotype 2 resistance genes with GWAS and transcriptomic microarray analysis
Source: BMC Genomics. 2018 Dec 12;19:907. doi: 10.1186/s12864-018-5339-9 (PMC6292034; doi:10.1186/s12864-018-5339-9)
Supplement: Supplementary file 4 — Table S3. DEGs in group 4 of Table 3. (XLSX 255 kb) [file 12864_2018_5339_MOESM4_ESM.xlsx]

## Sheet: B6_VS_AJ
Transcript Cluster ID	B6 Bi-weight Avg Signal (log2)	AJ Bi-weight Avg Signal (log2)	B6 Standard Deviation	AJ Standard Deviation	Fold Change (linear) (B6 vs. AJ)	ANOVA p-value (B6 vs. AJ)	FDR p-value (B6 vs. AJ)	Gene Symbol	Description	Chromosome	Genomic Position	Strand	Public Gene IDs	Group	TC Comment	Start	Stop	total_probes	Cytoband	Entrez ID	mRNA Accession	mRNA Source	mRNA Description	mRNA SeqName	mRNA Assignment Score	mRNA Assignment Coverage	mRNA Direct Probes	mRNA Possible Probes	mRNA xhyb	SwissProt mRNA Accession	SwissProt Accession	UniGene Accession	UniGene ID	UniGene Expression Information	GO Biological Process Accession	GO Biological Process ID	GO Biological Process Term	GO Biological Process Evidence	GO Cellular Component Accession	GO Cellular Component ID	GO Cellular Component Term	GO Cellular Component Evidence	GO Melecular Function Accession	GO Molecular Function ID	GO Molecular Function Term	GO Molecular Function Evidence	Pathway Accession	Pathway Source	Pathway Name
TC1100002623.mm.1	6.3	5.23	0.62	0.23	2.1	0.036201	0.79395			chr11	47739592 - 48074583	-		Other		47739592	48074583	0
TC0100000034.mm.1	7.43	5.52	0.06	0.66	3.78	0.014467	0.715735	Gm24276	predicted gene, 24276	chr1	8816138 - 8816247	+	ENSMUST00000102181	NonCoding		8816138	8816247	30			ENSMUST00000102181	ENSEMBL	ncrna:known chromosome:GRCm38:1:8816138:8816247:1 gene:ENSMUSG00000076135 gene_biotype:miRNA transcript_biotype:miRNA	chr1	100	100	0		0
TC0100000154.mm.1	6.77	5.4	0.19	0.24	2.58	0.001426	0.581162	Mir30a	microRNA 30a	chr1	23272264 - 23272345	+	NR_029533	NonCoding		23272264	23272345	30	1|1	387225	NR_029533	RefSeq	Mus musculus microRNA 30a (Mir30a), microRNA.	chr1	100	100	0		0						NR_029533	GO:0035195	gene silencing by miRNA	inferred from mutant phenotype
TC0100000251.mm.1	16.85	15.79	0.69	0.65	2.09	0.047042	0.798732	Gm6428	predicted pseudogene 6428	chr1	36601802 - 36602146	+	ENSMUST00000161062	Pseudogene		36601802	36602146	30			ENSMUST00000161062	ENSEMBL	havana:known chromosome:GRCm38:1:36601802:36602146:1 gene:ENSMUSG00000089906 gene_biotype:pseudogene transcript_biotype:processed_pseudogene	chr1	100	100	0		0
TC0100000336.mm.1	6.2	5.14	0.34	0.18	2.09	0.0253	0.762031	Gm15833	predicted gene 15833	chr1	44212162 - 44213118	+	ENSMUST00000161563	Pseudogene		44212162	44213118	30			ENSMUST00000161563	ENSEMBL	havana:known chromosome:GRCm38:1:44212162:44213118:1 gene:ENSMUSG00000089703 gene_biotype:pseudogene transcript_biotype:processed_pseudogene	chr1	100	100	0		0
TC0100000520.mm.1	6.6	5.32	0.18	0.17	2.43	0.0008	0.55065	Gm26457	predicted gene, 26457	chr1	63178677 - 63178754	+	ENSMUST00000082678	NonCoding		63178677	63178754	30			ENSMUST00000082678	ENSEMBL	ncrna:known chromosome:GRCm38:1:63178677:63178754:1 gene:ENSMUSG00000064612 gene_biotype:snoRNA transcript_biotype:snoRNA	chr1	100	100	0		0
TC0100000738.mm.1	6.97	5.81	0.57	0.17	2.22	0.02027	0.744852	Gm16038	predicted gene 16038	chr1	85115319 - 85117237	+	ENSMUST00000159317	Pseudogene		85115319	85117237	30			ENSMUST00000159317	ENSEMBL	havana:known chromosome:GRCm38:1:85115319:85117237:1 gene:ENSMUSG00000090128 gene_biotype:pseudogene transcript_biotype:unprocessed_pseudogene	chr1	100	100	0		0
TC0100000973.mm.1	7.57	6.37	0.32	0.29	2.31	0.006581	0.671733	Gm24465	predicted gene, 24465	chr1	98049822 - 98049928	+	ENSMUST00000178398	NonCoding		98049822	98049928	30			ENSMUST00000178398	ENSEMBL	ncrna:known chromosome:GRCm38:1:98049822:98049928:1 gene:ENSMUSG00000096085 gene_biotype:snRNA transcript_biotype:snRNA	chr1	100	100	0		0
TC0100001252.mm.1	9.22	7.32	0.33	0.46	3.73	0.006372	0.671733	Csrp1	cysteine and glycine-rich protein 1	chr1	135720061 - 135752232	+	NM_007791	Coding		135720061	135752232	90	1 E4|1	13007	NM_007791	RefSeq	Mus musculus cysteine and glycine-rich protein 1 (Csrp1), mRNA.	chr1	100	100	0		0	NM_007791	P97315	NM_007791	Mm.196484	adipose tissue| bladder| blood| bone marrow| brain| connective tissue| dorsal root ganglion| embryonic tissue| epididymis| extraembryonic tissue| eye| heart| inner ear| intestine| joint| kidney| liver| lung| mammary gland| muscle| nasopharynx| ovary| oviduct| pancreas| pineal gland| prostate| salivary gland| skin| spinal cord| spleen| stomach| sympathetic ganglion| testis| thymus| thyroid| uterus…	NM_007791	GO:0030036	actin cytoskeleton organization	traceable author statement	NM_007791	GO:0005634	nucleus	inferred from electronic annotation	NM_007791	GO:0005515	protein binding	inferred from physical interaction
TC0100001405.mm.1	11.08	9.88	0.48	0.2	2.29	0.032375	0.781746	Gm23744	predicted gene, 23744	chr1	155954574 - 155954722	+	ENSMUST00000104231	NonCoding		155954574	155954722	30			ENSMUST00000104231	ENSEMBL	ncrna:known chromosome:GRCm38:1:155954574:155954722:1 gene:ENSMUSG00000077419 gene_biotype:snRNA transcript_biotype:snRNA	chr1	100	100	0		0
TC0100001632.mm.1	9.85	7.77	1.01	0.53	4.24	0.024054	0.760099	Pyhin1	pyrin and HIN domain family, member 1	chr1	173630859 - 173647928	+	NM_175026	Complex		173630859	173647928	120	1 H3|1	236312	NM_175026	RefSeq	Mus musculus pyrin and HIN domain family, member 1 (Pyhin1), mRNA.	chr1	100	100	0		0	NM_175026	Q8BV49	NM_175026	Mm.447	blood| bone| bone marrow| embryonic tissue| lymph node| mammary gland| oviduct| spleen| testis| thymus| blastocyst| juvenile| adult	NM_175026	GO:0035458	cellular response to interferon-beta	inferred from direct assay	NM_175026	GO:0005634	nucleus	not recorded	NM_175026	GO:0003690	double-stranded DNA binding	not recorded
TC0100001633.mm.1	10.28	7.3	1.35	0.43	7.84	0.019135	0.742412			chr1	173631856 - 173633312	+		NonCoding		173631856	173633312	30			NONMMUT003874	NONCODE	Non-coding transcript identified by NONCODE: Sense No Exonic	chr1	100	100	0		0
TC0100001657.mm.1	8.32	7.12	0.18	0.6	2.29	0.046209	0.798732	Gm23805	predicted gene, 23805	chr1	175904545 - 175904651	+	ENSMUST00000180129	NonCoding		175904545	175904651	30			ENSMUST00000180129	ENSEMBL	ncrna:known chromosome:GRCm38:1:175904545:175904651:1 gene:ENSMUSG00000094820 gene_biotype:snRNA transcript_biotype:snRNA	chr1	100	100	0		0
TC0100001800.mm.1	11.67	10.29	0.24	0.28	2.6	0.005612	0.671733	Gm3809	predicted gene 3809	chr1	186960508 - 186961513	+	ENSMUST00000180973	Pseudogene		186960508	186961513	30			ENSMUST00000180973	ENSEMBL	havana:known chromosome:GRCm38:1:186960508:186961513:1 gene:ENSMUSG00000097935 gene_biotype:pseudogene transcript_biotype:processed_pseudogene	chr1	100	100	0		0
TC0100001937.mm.1	10.03	8.71	0.44	0.19	2.49	0.012387	0.698458	Gm15452	predicted gene 15452	chr1	8791923 - 8792162	-	ENSMUST00000119877	Complex		8791923	8792162	30			ENSMUST00000119877	ENSEMBL	havana:known chromosome:GRCm38:1:8791923:8792162:-1 gene:ENSMUSG00000084353 gene_biotype:pseudogene transcript_biotype:processed_pseudogene	chr1	100	100	0		0
TC0100001961.mm.1	9.73	8.56	0.45	0.43	2.25	0.019252	0.743177	Mir467e	microRNA 467e	chr1	10708387 - 10865874	-	NR_030645	NonCoding		10708387	10865874	5		100124448	NR_030645	RefSeq	Mus musculus microRNA 467e (Mir467e), microRNA.	chr1	100	100	0		0
TC0100001983.mm.1	12.14	10.87	0.27	0.43	2.41	0.025801	0.762714	Gm5523	glyceraldehyde-3-phosphate dehydrogenase pseudogene	chr1	13785685 - 13786929	-	NR_004447	Complex		13785685	13786929	30	1 A3|1	433273	NR_004447	RefSeq	Mus musculus predicted pseudogene 5523 (Gm5523), non-coding RNA.	chr1	100	100	0		0			NR_004447	Mm.363045
TC0100002105.mm.1	8.14	7	0.43	0.27	2.2	0.011409	0.698458	Gm7846	predicted gene 7846	chr1	28580498 - 28580768	-	ENSMUST00000145844	Complex		28580498	28580768	30			ENSMUST00000145844	ENSEMBL	havana:known chromosome:GRCm38:1:28580499:28580772:-1 gene:ENSMUSG00000086240 gene_biotype:pseudogene transcript_biotype:processed_pseudogene	chr1	100	100	0		0
TC0100002318.mm.1	6.9	5.82	0.39	0.2	2.13	0.008018	0.674431	Gm23460	predicted gene, 23460	chr1	52444436 - 52444544	-	ENSMUST00000083258	NonCoding		52444436	52444544	30			ENSMUST00000083258	ENSEMBL	ncrna:known chromosome:GRCm38:1:52444436:52444544:-1 gene:ENSMUSG00000065192 gene_biotype:snRNA transcript_biotype:snRNA	chr1	100	100	0		0
TC0100002349.mm.1	9.52	7.62	0.54	0.67	3.74	0.04534	0.796971	Pgap1	post-GPI attachment to proteins 1	chr1	54473000 - 54557684	-	NM_001163314	Complex		54473000	54557684	328	1 C1.1|1	241062	NM_001163314	RefSeq	Mus musculus post-GPI attachment to proteins 1 (Pgap1), mRNA.	chr1	100	100	0		0	NM_001163314	Q3UUQ7	NM_001163314	Mm.103539	bone marrow| brain| dorsal root ganglion| embryonic tissue| eye| fertilized ovum| inner ear| intestine| kidney| liver| lymph node| mammary gland| ovary| pancreas| salivary gland| skin| spleen| stomach| testis| thymus| unfertilized ovum| zygote| blastocyst| gastrula| organogenesis| fetus| neonate| juvenile| adult	NM_001163314	GO:0006505	GPI anchor metabolic process	inferred from electronic annotation	NM_001163314	GO:0005783	endoplasmic reticulum	not recorded	NM_001163314	GO:0004518	nuclease activity	not recorded
TC0100002482.mm.1	10.06	8.83	0.48	0.17	2.35	0.017541	0.731584			chr1	65436901 - 65439619	-		NonCoding		65436901	65439619	30			KnowTID_00000467	Luo lincRNA	Non-coding transcript identified by Luo, et al.	chr1	100	100	0		0
TC0100002489.mm.1	6.2	5.13	0.29	0.14	2.1	0.004298	0.665062			chr1	66748496 - 66750557	-		NonCoding		66748496	66750557	30			NONMMUT001324	NONCODE	Non-coding transcript identified by NONCODE: Sense No Exonic	chr1	100	100	0		0
TC0100002493.mm.1	5.59	4.16	0.64	0.29	2.7	0.014502	0.715735			chr1	66793645 - 66796298	-		NonCoding		66793645	66796298	30			NONMMUT001332	NONCODE	Non-coding transcript identified by NONCODE: Sense No Exonic	chr1	100	100	0		0
TC0100002644.mm.1	7.71	6.68	0.06	0.16	2.03	0.00058	0.548632	Wdfy1	WD repeat and FYVE domain containing 1	chr1	79702262 - 79776143	-	NM_001111279	Complex		79702262	79776143	270	1|1 C4	69368	NM_001111279	RefSeq	Mus musculus WD repeat and FYVE domain containing 1 (Wdfy1), transcript variant 1, mRNA.	chr1	100	100	0		0	NM_001111279	D3YWG9	NM_001111279	Mm.293273	bladder| blood| bone| bone marrow| brain| connective tissue| embryonic tissue| extraembryonic tissue| eye| fertilized ovum| heart| inner ear| intestine| kidney| liver| lung| lymph node| mammary gland| muscle| nasopharynx| olfactory mucosa| pituitary gland| salivary gland| skin| spleen| sympathetic ganglion| testis| thymus| zygote| cleavage| blastocyst| egg cylinder| gastrula| organogenesis| fetus…	NM_001111279	GO:0008150	biological_process	no biological data available	NM_001111279	GO:0005634	nucleus	not recorded	NM_001111279	GO:0005545	1-phosphatidylinositol binding	not recorded
TC0100002662.mm.1	8.62	7.37	0.24	0.21	2.37	0.001794	0.581162			chr1	80682744 - 80685647	-		NonCoding		80682744	80685647	30			NONMMUT001678	NONCODE	Non-coding transcript identified by NONCODE: Sense No Exonic	chr1	100	100	0		0
TC0100002740.mm.1	7.05	6.03	0.13	0.18	2.04	0.002014	0.58867	Snora75	small nucleolar RNA, H/ACA box 75	chr1	86351169 - 86351301	-	NR_028478	NonCoding		86351169	86351301	30	1|1	100303740	NR_028478	RefSeq	Mus musculus small nucleolar RNA, H/ACA box 75 (Snora75), small nucleolar RNA.	chr1	100	100	0		0	NR_028478	P09405	NR_028478	Mm.154378	bladder| blood| bone| bone marrow| brain| connective tissue| dorsal root ganglion| embryonic tissue| extraembryonic tissue| eye| fertilized ovum| heart| inner ear| intestine| joint| kidney| liver| lung| lymph node| mammary gland| molar| muscle| nasopharynx| ovary| pancreas| pituitary gland| prostate| salivary gland| skin| spinal cord| spleen| stomach| sympathetic ganglion| testis| thymus| tongue|…	NR_028478	GO:0001525	angiogenesis	inferred from electronic annotation	NR_028478	GO:0005634	nucleus	inferred from direct assay	NR_028478	GO:0000166	nucleotide binding	inferred from electronic annotation	NR_028478	GenMAPP	mRNA_processing_binding_Reactome
TC0100003497.mm.1	5.4	4.2	0.43	0.03	2.31	0.017756	0.732491	mmu-mir-6354	mmu-mir-6354	chr1	169018974 - 169019089	-	ENSMUST00000184979	NonCoding		169018974	169019089	30			ENSMUST00000184979	ENSEMBL	ncrna:known chromosome:GRCm38:1:169018974:169019089:-1 gene:ENSMUSG00000098829 gene_biotype:miRNA transcript_biotype:miRNA	chr1	100	100	0		0
TC0100003503.mm.1	12.68	10.98	0.56	0.4	3.25	0.009217	0.676827	Gm22114	predicted gene, 22114	chr1	169799450 - 169799556	-	ENSMUST00000177756	NonCoding		169799450	169799556	30			ENSMUST00000177756	ENSEMBL	ncrna:known chromosome:GRCm38:1:169799450:169799556:-1 gene:ENSMUSG00000096772 gene_biotype:snRNA transcript_biotype:snRNA	chr1	100	100	0		0
TC0100003589.mm.1	8.87	7.32	0.74	0.23	2.92	0.019113	0.742218	Gm4955	predicted gene 4955	chr1	173468413 - 173491041	-	ENSMUST00000037976	Coding		173468413	173491041	100			ENSMUST00000037976	ENSEMBL	havana:putative chromosome:GRCm38:1:173468509:173474052:-1 gene:ENSMUSG00000037849 gene_biotype:protein_coding transcript_biotype:protein_coding	chr1	100	100	0		0	ENSMUST00000037976	G3UY50	ENSMUST00000037976	Mm.330566	spleen| juvenile
TC0100003591.mm.1	9.1	6.91	0.9	0.15	4.55	0.015223	0.717493	Pydc4	pyrin domain containing 4	chr1	173566284 - 173599274	-	NM_001177349	Complex		173566284	173599274	190	1 H3|1	623121	NM_001177349	RefSeq	Mus musculus pyrin domain containing 4 (Pydc4), transcript variant 1, mRNA.	chr1	100	100	0		0	NM_001177349	D3Z5G0	NM_001177349	Mm.479935	bone| bone marrow| lung| lymph node| mammary gland| spleen| thymus| neonate| juvenile| adult	NM_001177349	GO:0008150	biological_process	no biological data available	NM_001177349	GO:0005634	nucleus	not recorded	NM_001177349	GO:0003690	double-stranded DNA binding	not recorded
TC0100003888.mm.1	8.36	7.16	0.46	0.25	2.3	0.012248	0.698458	Ifi204	interferon activated gene 204	chr1	173747293 - 173766919	-	NM_008329	Coding		173747293	173766919	100	1 H3|1 80.63 cM	15951	NM_008329	RefSeq	Mus musculus interferon activated gene 204 (Ifi204), mRNA.	chr1	100	100	0		0	NM_008329	P15092	NM_008329	Mm.261270	adipose tissue| bladder| bone| bone marrow| brain| connective tissue| embryonic tissue| liver| lung| lymph node| mammary gland| muscle| salivary gland| skin| spleen| stomach| thymus| uterus| vagina| fetus| neonate| juvenile| adult	NM_008329	GO:0006357	regulation of transcription from RNA polymerase II promoter	inferred from direct assay	NM_008329	GO:0005634	nucleus	not recorded	NM_008329	GO:0003690	double-stranded DNA binding	inferred from direct assay
TC0100003890.mm.1	10.53	7.05	1.43	0.19	11.1	0.013149	0.703335	Mndal	myeloid nuclear differentiation antigen like	chr1	173857220 - 173880187	-	NM_001170853	Complex		173857220	173880187	184	1 H3|1	100040462	NM_001170853	RefSeq	Mus musculus myeloid nuclear differentiation antigen like (Mndal), mRNA.	chr1	100	100	0		0	NM_001170853	O35368	NM_001170853	Mm.463437	bladder| bone marrow| brain| connective tissue| embryonic tissue| kidney| liver| lymph node| mammary gland| skin| spleen| thymus| fetus| neonate| juvenile| adult	NM_001170853	GO:0030308	negative regulation of cell growth	inferred from mutant phenotype	NM_001170853	GO:0005634	nucleus	inferred from direct assay	NM_001170853	GO:0003690	double-stranded DNA binding	not recorded
TC0200001048.mm.1	8.27	7.13	0.51	0.19	2.2	0.02201	0.747307	Gm13746	predicted gene 13746	chr2	71956053 - 71957368	+	ENSMUST00000133981	NonCoding		71956053	71957368	30			ENSMUST00000133981	ENSEMBL	havana:known chromosome:GRCm38:2:71956053:71957368:1 gene:ENSMUSG00000087345 gene_biotype:lincRNA transcript_biotype:lincRNA	chr2	100	100	0		0
TC0200001333.mm.1	7.5	6.41	0.46	0.3	2.12	0.024149	0.760099	Olfr1204	olfactory receptor 1204	chr2	88851952 - 88852881	+	NM_146463	Coding		88851952	88852881	30	2 E1|2	258455	NM_146463	RefSeq	Mus musculus olfactory receptor 1204 (Olfr1204), mRNA.	chr2	100	100	0		0	NM_146463	Q7TR10	NM_146463	Mm.377509		NM_146463	GO:0007165	signal transduction	inferred from electronic annotation	NM_146463	GO:0005886	plasma membrane	inferred from electronic annotation	NM_146463	GO:0004871	signal transducer activity	inferred from electronic annotation
TC0200001516.mm.1	5.73	4.69	0.28	0.3	2.06	0.010681	0.694718	Gm13905	predicted gene 13905	chr2	101872175 - 101883256	+	ENSMUST00000140009	NonCoding		101872175	101883256	30			ENSMUST00000140009	ENSEMBL	havana:known chromosome:GRCm38:2:101872175:101883256:1 gene:ENSMUSG00000087465 gene_biotype:lincRNA transcript_biotype:lincRNA	chr2	100	100	0		0			ENSMUST00000140009	Mm.414871	testis
TC0200001525.mm.1	11.91	10.21	0.54	0.43	3.25	0.013	0.702316	Gm23731	predicted gene, 23731	chr2	102897960 - 102898066	+	ENSMUST00000083749	NonCoding		102897960	102898066	30			ENSMUST00000083749	ENSEMBL	ncrna:known chromosome:GRCm38:2:102897960:102898066:1 gene:ENSMUSG00000065683 gene_biotype:snRNA transcript_biotype:snRNA	chr2	100	100	0		0
TC0200001555.mm.1	9.31	7.39	0.33	0.75	3.77	0.044492	0.796971	Gm25554	predicted gene, 25554	chr2	104289860 - 104289972	+	ENSMUST00000158075	NonCoding		104289860	104289972	30			ENSMUST00000158075	ENSEMBL	ncrna:known chromosome:GRCm38:2:104289860:104289972:1 gene:ENSMUSG00000088700 gene_biotype:rRNA transcript_biotype:rRNA	chr2	100	100	0		0
TC0200001729.mm.1	15.31	12.35	0.97	0.49	7.81	0.009975	0.686042	Thbs1	thrombospondin 1	chr2	118111876 - 118127133	+	NM_011580	Complex		118111876	118127133	250	2 F1-F3|2 59.34 cM	21825	NM_011580	RefSeq	Mus musculus thrombospondin 1 (Thbs1), mRNA.	chr2	100	100	0		0	NM_011580	P35441	NM_011580	Mm.4159	blood| bone| bone marrow| brain| connective tissue| embryonic tissue| extraembryonic tissue| eye| heart| inner ear| kidney| lung| mammary gland| molar| muscle| ovary| pancreas| pineal gland| skin| spleen| testis| thymus| thyroid| vagina| blastocyst| organogenesis| fetus| neonate| juvenile| adult					NM_011580	GO:0005576	extracellular region	inferred from electronic annotation	NM_011580	GO:0001786	phosphatidylserine binding	not recorded	NM_011580	GenMAPP	TGF_Beta_Signaling_Pathway
TC0200001773.mm.1	12.34	10.52	0.45	0.48	3.53	0.007058	0.671733	Chp1	calcineurin-like EF hand protein 1	chr2	119547697 - 119587027	+	NM_019769	Complex		119547697	119587027	160	2 E5|2	56398	NM_019769	RefSeq	Mus musculus calcineurin-like EF hand protein 1 (Chp1), mRNA.	chr2	100	100	0		0	NM_019769	P61022	NM_019769	Mm.214765	adipose tissue| bladder| blood| bone| bone marrow| brain| connective tissue| dorsal root ganglion| embryonic tissue| extraembryonic tissue| eye| fertilized ovum| heart| inner ear| intestine| joint| kidney| liver| lung| mammary gland| muscle| olfactory mucosa| ovary| pancreas| pineal gland| pituitary gland| prostate| salivary gland| skin| spinal cord| spleen| stomach| sympathetic ganglion| testis|…					NM_019769	GO:0000139	Golgi membrane	not recorded	NM_019769	GO:0004860	protein kinase inhibitor activity	inferred from electronic annotation
TC0200001811.mm.1	15.23	13.5	0.03	0.91	3.32	0.025614	0.762031	Gm14000	predicted gene 14000	chr2	121405241 - 121405473	+	ENSMUST00000118670	Complex		121405241	121405473	30			ENSMUST00000118670	ENSEMBL	havana:known chromosome:GRCm38:2:121405241:121405473:1 gene:ENSMUSG00000084140 gene_biotype:pseudogene transcript_biotype:processed_pseudogene	chr2	100	100	0		0
TC0200001843.mm.1	9.33	7.32	0.28	0.44	4.04	0.001798	0.581162	Sord	sorbitol dehydrogenase	chr2	122234749 - 122265340	+	NM_146126	Coding		122234749	122265340	110	2 E5|2 60.59 cM	20322	NM_146126	RefSeq	Mus musculus sorbitol dehydrogenase (Sord), mRNA.	chr2	100	100	0		0	NM_146126	Q64442	NM_146126	Mm.371580	bladder| bone| bone marrow| brain| embryonic tissue| extraembryonic tissue| eye| heart| inner ear| intestine| joint| kidney| liver| lung| mammary gland| muscle| ovary| pancreas| pineal gland| skin| spinal cord| spleen| testis| thymus| thyroid| cleavage| morula| blastocyst| egg cylinder| gastrula| fetus| neonate| juvenile| adult	NM_146126	GO:0006060	sorbitol metabolic process	inferred from direct assay	NM_146126	GO:0005739	mitochondrion	inferred from direct assay	NM_146126	GO:0003939	L-iditol 2-dehydrogenase activity	inferred from direct assay
TC0200002211.mm.1	13.34	11.69	0.22	0.52	3.13	0.015056	0.716766	Gm14130	predicted gene 14130	chr2	149743175 - 149744161	+	ENSMUST00000118417	Pseudogene		149743175	149744161	30			ENSMUST00000118417	ENSEMBL	havana:known chromosome:GRCm38:2:149743175:149744161:1 gene:ENSMUSG00000081494 gene_biotype:pseudogene transcript_biotype:processed_pseudogene	chr2	100	100	0		0
TC0200002259.mm.1	12.64	10.18	0.1	0.76	5.49	0.011282	0.698458	Gm14148	predicted gene 14148	chr2	151374008 - 151375047	+	ENSMUST00000122433	Pseudogene		151374008	151375047	30			ENSMUST00000122433	ENSEMBL	havana:known chromosome:GRCm38:2:151374008:151375047:1 gene:ENSMUSG00000083391 gene_biotype:pseudogene transcript_biotype:processed_pseudogene	chr2	100	100	0		0
TC0200002707.mm.1	15.25	13.23	0.64	0.7	4.05	0.015607	0.720929			chr2	174458492 - 174459356	+		NonCoding		174458492	174459356	30			NONMMUT041650	NONCODE	Non-coding transcript identified by NONCODE: Linc	chr2	100	100	0		0
TC0200002798.mm.1	10.26	8.46	0.89	0.34	3.5	0.031804	0.779442	Gm22502	predicted gene, 22502	chr2	180698063 - 180698169	+	ENSMUST00000082488	NonCoding		180698063	180698169	30			ENSMUST00000082488	ENSEMBL	ncrna:known chromosome:GRCm38:2:180698063:180698169:1 gene:ENSMUSG00000064422 gene_biotype:snRNA transcript_biotype:snRNA	chr2	100	100	0		0
TC0200003125.mm.1	9.54	8.04	0.88	0.17	2.83	0.04229	0.796971	Gm25518	predicted gene, 25518	chr2	25006152 - 25006258	-	ENSMUST00000083864	NonCoding		25006152	25006258	30			ENSMUST00000083864	ENSEMBL	ncrna:known chromosome:GRCm38:2:25006152:25006258:-1 gene:ENSMUSG00000065798 gene_biotype:snRNA transcript_biotype:snRNA	chr2	100	100	0		0
TC0200003790.mm.1	6.15	4.82	0.38	0.39	2.51	0.04743	0.798732			chr2	75650517 - 75658294	-		NonCoding		75650517	75658294	30			NONMMUT038018	NONCODE	Non-coding transcript identified by NONCODE: Linc	chr2	100	100	0		0
TC0200003847.mm.1	8	6.56	0.61	0.3	2.72	0.020365	0.746225	Gm23452	predicted gene, 23452	chr2	80984083 - 80984189	-	ENSMUST00000083327	NonCoding		80984083	80984189	30			ENSMUST00000083327	ENSEMBL	ncrna:known chromosome:GRCm38:2:80984083:80984189:-1 gene:ENSMUSG00000065261 gene_biotype:snRNA transcript_biotype:snRNA	chr2	100	100	0		0
TC0200003861.mm.1	7.15	6.11	0.39	0.12	2.06	0.011964	0.698458			chr2	83945271 - 83946982	-		NonCoding		83945271	83946982	30			KnowTID_00004516	Luo lincRNA	Non-coding transcript identified by Luo, et al.	chr2	100	100	0		0
TC0200003915.mm.1	6.02	5.02	0.43	0.21	2	0.049495	0.800865	Olfr1040	olfactory receptor 1040	chr2	86145791 - 86146732	-	NM_207561	Coding		86145791	86146732	30	2 D|2	404323	NM_207561	RefSeq	Mus musculus olfactory receptor 1040 (Olfr1040), mRNA.	chr2	100	100	0		0	NM_207561	A2ARY1	NM_207561	Mm.377939		NM_207561	GO:0007165	signal transduction	inferred from electronic annotation	NM_207561	GO:0005886	plasma membrane	inferred from electronic annotation	NM_207561	GO:0004871	signal transducer activity	inferred from electronic annotation
TC0200003943.mm.1	7.74	6.13	0.72	0.23	3.04	0.022365	0.748789	Olfr1073-ps1	olfactory receptor 1073, pseudogene 1	chr2	86487918 - 86488805	-	ENSMUST00000117635	Complex		86487918	86488805	30			ENSMUST00000117635	ENSEMBL	havana:known chromosome:GRCm38:2:86487918:86488805:-1 gene:ENSMUSG00000082547 gene_biotype:pseudogene transcript_biotype:unprocessed_pseudogene	chr2	100	100	0		0
TC0200003965.mm.1	7.07	6.04	0.35	0.18	2.04	0.022022	0.747307	Olfr1103-ps1	olfactory receptor 1103, pseudogene 1	chr2	87009938 - 87010875	-	ENSMUST00000119132	Complex		87009938	87010875	30			ENSMUST00000119132	ENSEMBL	havana:known chromosome:GRCm38:2:87009938:87010875:-1 gene:ENSMUSG00000083147 gene_biotype:pseudogene transcript_biotype:unprocessed_pseudogene	chr2	100	100	0		0
TC0200004121.mm.1	7.29	5.7	0.79	0.48	3	0.029856	0.778037	Gm13770	predicted gene 13770	chr2	91523573 - 91523884	-	XM_884324	Pseudogene		91523573	91523884	30	2 E1|2	619941	XM_884324	RefSeq	PREDICTED: Mus musculus predicted gene 13770 (Gm13770), mRNA.	chr2	100	100	0		0
TC0200004199.mm.1	8.1	6.43	0.39	0.12	3.18	0.002309	0.596423	Gm13810	predicted gene 13810	chr2	100460020 - 100628043	-	ENSMUST00000118584	Complex		100460020	100628043	40			ENSMUST00000118584	ENSEMBL	havana:known chromosome:GRCm38:2:100626697:100628043:-1 gene:ENSMUSG00000095203 gene_biotype:pseudogene transcript_biotype:processed_pseudogene	chr2	100	100	0		0
TC0200004200.mm.1	7.09	5.79	0.38	0.07	2.47	0.003809	0.634702	Gm13812	predicted gene 13812	chr2	100460188 - 100461534	-	ENSMUST00000118061	Pseudogene		100460188	100461534	30			ENSMUST00000118061	ENSEMBL	havana:known chromosome:GRCm38:2:100460188:100461534:-1 gene:ENSMUSG00000094873 gene_biotype:pseudogene transcript_biotype:processed_pseudogene	chr2	100	100	0		0
TC0200004212.mm.1	5.93	4.64	0.53	0.17	2.45	0.037803	0.796677			chr2	102242238 - 102245038	-		NonCoding		102242238	102245038	22			NONMMUT038809	NONCODE	Non-coding transcript identified by NONCODE: Linc	chr2	100	100	0		0
TC0200004393.mm.1	10.49	8.45	0.35	0.56	4.13	0.010225	0.687492	Gm25514	predicted gene, 25514	chr2	116968039 - 116968173	-	ENSMUST00000083860	NonCoding		116968039	116968173	30			ENSMUST00000083860	ENSEMBL	ncrna:known chromosome:GRCm38:2:116968039:116968173:-1 gene:ENSMUSG00000065794 gene_biotype:snRNA transcript_biotype:snRNA	chr2	100	100	0		0
TC0200004689.mm.1	11.48	9.7	0.15	0.44	3.43	0.003546	0.630243	Gm25258	predicted gene, 25258	chr2	133584315 - 133584421	-	ENSMUST00000083049	NonCoding		133584315	133584421	30			ENSMUST00000083049	ENSEMBL	ncrna:known chromosome:GRCm38:2:133584315:133584421:-1 gene:ENSMUSG00000064983 gene_biotype:snRNA transcript_biotype:snRNA	chr2	100	100	0		0
TC0200004732.mm.1	9.23	7.23	0.11	0.54	4	0.003753	0.634702	Gm23846	predicted gene, 23846	chr2	140440541 - 140440647	-	ENSMUST00000083835	NonCoding		140440541	140440647	30			ENSMUST00000083835	ENSEMBL	ncrna:known chromosome:GRCm38:2:140440541:140440647:-1 gene:ENSMUSG00000065769 gene_biotype:snRNA transcript_biotype:snRNA	chr2	100	100	0		0
TC0200004759.mm.1	11.11	7.95	0.25	1.47	8.96	0.047942	0.798732	Snord17	small nucleolar RNA, C/D box 17	chr2	144265979 - 144266216	-	NR_030762	NonCoding		144265979	144266216	30	2 H1|2	100313519	NR_030762	RefSeq	Mus musculus small nucleolar RNA, C/D box 17 (Snord17), small nucleolar RNA.	chr2	100	100	0		0			NR_030762	Mm.453538
TC0200004786.mm.1	14.77	13.6	0.27	0.23	2.25	0.003039	0.627318	Gm14111	predicted gene 14111	chr2	146754707 - 146755705	-	ENSMUST00000119851	Pseudogene		146754707	146755705	30			ENSMUST00000119851	ENSEMBL	havana:known chromosome:GRCm38:2:146754707:146755705:-1 gene:ENSMUSG00000080870 gene_biotype:pseudogene transcript_biotype:processed_pseudogene	chr2	100	100	0		0
TC0200004932.mm.1	7.75	6.65	0.44	0.22	2.15	0.040748	0.796971	Commd7	COMM domain containing 7	chr2	153616930 - 153632781	-	NM_001195390	Complex		153616930	153632781	149	2 H1|2	99311	NM_001195390	RefSeq	Mus musculus COMM domain containing 7 (Commd7), transcript variant 2, mRNA.	chr2	100	100	0		0	NM_001195390	Q8BG94	NM_001195390	Mm.294478	adipose tissue| bladder| blood| bone| bone marrow| brain| connective tissue| embryonic tissue| epididymis| extraembryonic tissue| eye| heart| intestine| kidney| liver| lung| lymph node| mammary gland| muscle| ovary| pancreas| pituitary gland| salivary gland| skin| spleen| stomach| testis| thymus| thyroid| tongue| uterus| cleavage| blastocyst| gastrula| organogenesis| fetus| neonate| juvenile| adu…	NM_001195390	GO:0032088	negative regulation of NF-kappaB transcription factor activity	not recorded	ENSMUST00000071852	GO:0005575	cellular_component	no biological data available	NM_001195390	GO:0051059	NF-kappaB binding	not recorded
TC0200004968.mm.1	6.05	5	0.33	0.29	2.07	0.014046	0.71357	Gm22334	predicted gene, 22334	chr2	155652892 - 155653024	-	ENSMUST00000158070	NonCoding		155652892	155653024	30			ENSMUST00000158070	ENSEMBL	ncrna:known chromosome:GRCm38:2:155652892:155653024:-1 gene:ENSMUSG00000088695 gene_biotype:snoRNA transcript_biotype:snoRNA	chr2	100	100	0		0
TC0300000301.mm.1	6.68	5.57	0.43	0.42	2.16	0.033983	0.789356	Gm23796	predicted gene, 23796	chr3	39666288 - 39666447	+	ENSMUST00000084011	NonCoding		39666288	39666447	30			ENSMUST00000084011	ENSEMBL	ncrna:known chromosome:GRCm38:3:39666288:39666447:1 gene:ENSMUSG00000065945 gene_biotype:snRNA transcript_biotype:snRNA	chr3	100	100	0		0
TC0300000430.mm.1	7.78	6.48	0.54	0.18	2.48	0.015852	0.723886	Gm25404	predicted gene, 25404	chr3	55548446 - 55548552	+	ENSMUST00000082970	NonCoding		55548446	55548552	30			ENSMUST00000082970	ENSEMBL	ncrna:known chromosome:GRCm38:3:55548446:55548552:1 gene:ENSMUSG00000064904 gene_biotype:snRNA transcript_biotype:snRNA	chr3	100	100	0		0
TC0300000616.mm.1	12.88	11.47	0.05	0.5	2.64	0.00869	0.676827	Gm10291	predicted pseudogene 10291	chr3	78917258 - 78918259	+	ENSMUST00000094175	Pseudogene		78917258	78918259	30			ENSMUST00000094175	ENSEMBL	ensembl:known chromosome:GRCm38:3:78917258:78918259:1 gene:ENSMUSG00000070443 gene_biotype:pseudogene transcript_biotype:processed_pseudogene	chr3	100	100	0		0
TC0300000685.mm.1	10.96	9.72	0.24	0.43	2.36	0.02637	0.764703	Gm25039	predicted gene, 25039	chr3	86384247 - 86384353	+	ENSMUST00000082933	NonCoding		86384247	86384353	30			ENSMUST00000082933	ENSEMBL	ncrna:known chromosome:GRCm38:3:86384247:86384353:1 gene:ENSMUSG00000064867 gene_biotype:snRNA transcript_biotype:snRNA	chr3	100	100	0		0
TC0300000853.mm.1	6.62	5.24	0.18	0.06	2.61	0.000328	0.543613	S100a10	S100 calcium binding protein A10 (calpactin)	chr3	93555080 - 93564645	+	NM_009112	Complex		93555080	93564645	82	3 F1-F2|3 40.51 cM	20194	NM_009112	RefSeq	Mus musculus S100 calcium binding protein A10 (calpactin) (S100a10), mRNA.	chr3	100	100	0		0	NM_009112	P08207	NM_009112	Mm.1	adipose tissue| blood| bone marrow| brain| connective tissue| dorsal root ganglion| embryonic tissue| extraembryonic tissue| eye| heart| inner ear| intestine| joint| kidney| liver| lung| lymph node| mammary gland| muscle| ovary| pancreas| pineal gland| pituitary gland| prostate| skin| spleen| stomach| sympathetic ganglion| testis| thyroid| tongue| uterus| cleavage| blastocyst| gastrula| organogen…	NM_009112	GO:0001765	membrane raft assembly	not recorded	NM_009112	GO:0005783	endoplasmic reticulum	not recorded	NM_009112	GO:0005509	calcium ion binding	inferred from electronic annotation	NM_009112	GenMAPP	Prostaglandin_synthesis_regulation
TC0300000996.mm.1	8.32	6.87	0.15	0.2	2.74	0.000711	0.548632	Gm12464	predicted gene 12464	chr3	100413560 - 100414575	+	ENSMUST00000121385	Pseudogene		100413560	100414575	30			ENSMUST00000121385	ENSEMBL	havana:known chromosome:GRCm38:3:100413560:100414575:1 gene:ENSMUSG00000081440 gene_biotype:pseudogene transcript_biotype:processed_pseudogene	chr3	100	100	0		0
TC0300001050.mm.1	7.67	6.65	0.33	0.26	2.03	0.027759	0.767854			chr3	103332148 - 103334383	+		NonCoding		103332148	103334383	30			NONMMUT044535	NONCODE	Non-coding transcript identified by NONCODE: Sense No Exonic	chr3	100	100	0		0
TC0300001279.mm.1	6.45	5.2	0.52	0.16	2.38	0.030011	0.778635	Gm25501	predicted gene, 25501	chr3	127005369 - 127005500	+	ENSMUST00000104429	NonCoding		127005369	127005500	30			ENSMUST00000104429	ENSEMBL	ncrna:known chromosome:GRCm38:3:127005369:127005500:1 gene:ENSMUSG00000077617 gene_biotype:snoRNA transcript_biotype:snoRNA	chr3	100	100	0		0
TC0300001284.mm.1	6.15	4.59	0.43	0.08	2.96	0.004599	0.665062	Mir302b	microRNA 302b	chr3	127545228 - 127545301	+	NR_030403	NonCoding		127545228	127545301	30	3|3	723948	NR_030403	RefSeq	Mus musculus microRNA 302b (Mir302b), microRNA.	chr3	100	100	0		0						NR_030403	GO:0030324	lung development	inferred from genetic interaction
TC0300001295.mm.1	11.73	7.92	1.71	0.37	14.09	0.013291	0.703335	9830132P13Rik	RIKEN cDNA 9830132P13 gene	chr3	127916171 - 127955220	+	NR_040552	NonCoding		127916171	127955220	50	3 G2|3	329753	NR_040552	RefSeq	Mus musculus RIKEN cDNA 9830132P13 gene (9830132P13Rik), long non-coding RNA.	chr3	100	100	0		0			NR_040552	Mm.119720	bone| adult
TC0300002065.mm.1	13.87	12.02	0.4	0.73	3.61	0.037308	0.795056	Gm8349	predicted gene 8349	chr3	61461859 - 61462861	-	ENSMUST00000182720	Pseudogene		61461859	61462861	30			ENSMUST00000182720	ENSEMBL	havana:known chromosome:GRCm38:3:61461859:61462861:-1 gene:ENSMUSG00000098208 gene_biotype:pseudogene transcript_biotype:processed_pseudogene	chr3	100	100	0		0
TC0300002259.mm.1	13.44	11.73	0.6	0.31	3.27	0.037737	0.796677	Gm26204	predicted gene, 26204	chr3	85908353 - 85908459	-	ENSMUST00000082906	NonCoding		85908353	85908459	30			ENSMUST00000082906	ENSEMBL	ncrna:known chromosome:GRCm38:3:85908353:85908459:-1 gene:ENSMUSG00000064840 gene_biotype:snRNA transcript_biotype:snRNA	chr3	100	100	0		0
TC0300002265.mm.1	10.52	5.57	0.36	1.38	30.89	0.007209	0.671733	Rnu73b	U73B small nuclear RNA	chr3	86140617 - 86140688	-	NR_004418	NonCoding		86140617	86140688	30		19871	NR_004418	RefSeq	Mus musculus U73B small nuclear RNA (Rnu73b), small nuclear RNA.	chr3	100	100	0		0			ENSMUST00000082456	Mm.483864	pineal gland| juvenile
TC0300002289.mm.1	12.18	10.65	0.28	0.35	2.88	0.006687	0.671733	Gm6570	predicted gene 6570	chr3	87679651 - 87679998	-	XM_891806	Pseudogene		87679651	87679998	30	3 F1|3	625281	XM_891806	RefSeq	PREDICTED: Mus musculus predicted gene 6570 (Gm6570), mRNA.	chr3	100	100	0		0
TC0300002339.mm.1	11.86	10.74	0.53	0.44	2.17	0.038361	0.796677	Gm23269	predicted gene, 23269	chr3	89201167 - 89201273	-	ENSMUST00000178701	NonCoding		89201167	89201273	30			ENSMUST00000178701	ENSEMBL	ncrna:known chromosome:GRCm38:3:89201167:89201273:-1 gene:ENSMUSG00000094489 gene_biotype:snRNA transcript_biotype:snRNA	chr3	100	100	0		0
TC0300002508.mm.1	11.86	10.3	0.81	0.41	2.94	0.046822	0.798732	Rnu1b1	U1b1 small nuclear RNA	chr3	96359953 - 96360117	-	NR_004412	NonCoding		96359953	96360117	30	3 41.78 cM	19844	NR_004412	RefSeq	Mus musculus U1b1 small nuclear RNA (Rnu1b1), small nuclear RNA.	chr3	100	100	0		0
TC0300002572.mm.1	6.45	5.43	0.27	0.16	2.03	0.007452	0.671733			chr3	99350562 - 99351223	-		NonCoding		99350562	99351223	30			NONMMUT044396	NONCODE	Non-coding transcript identified by NONCODE: Antisense	chr3	100	100	0		0
TC0300002625.mm.1	7.26	6.09	0.45	0.11	2.24	0.012712	0.701592	Gm25199	predicted gene, 25199	chr3	103445697 - 103445800	-	ENSMUST00000083095	NonCoding		103445697	103445800	30			ENSMUST00000083095	ENSEMBL	ncrna:known chromosome:GRCm38:3:103445697:103445800:-1 gene:ENSMUSG00000065029 gene_biotype:snRNA transcript_biotype:snRNA	chr3	100	100	0		0
TC0300002652.mm.1	5.94	4.33	0.53	0.23	3.05	0.016765	0.728	Gm26091	predicted gene, 26091	chr3	104601158 - 104601239	-	ENSMUST00000122704	NonCoding		104601158	104601239	30			ENSMUST00000122704	ENSEMBL	ncrna:known chromosome:GRCm38:3:104601158:104601239:-1 gene:ENSMUSG00000084653 gene_biotype:snRNA transcript_biotype:snRNA	chr3	100	100	0		0
TC0300002661.mm.1	7.59	5.6	0.58	0.12	3.98	0.008628	0.676827			chr3	104826336 - 104827904	-		NonCoding		104826336	104827904	30			NONMMUT044615	NONCODE	Non-coding transcript identified by NONCODE: Sense No Exonic	chr3	100	100	0		0
TC0300002684.mm.1	7.85	6.66	0.39	0.19	2.28	0.007759	0.671733	Chil3	chitinase-like 3	chr3	106147554 - 106167564	-	NM_009892	Complex		106147554	106167564	127	3 F2.2|3 46.49 cM	12655	NM_009892	RefSeq	Mus musculus chitinase-like 3 (Chil3), mRNA.	chr3	100	100	0		0	NM_009892	O35744	NM_009892	Mm.387173	blood| bone| bone marrow| embryonic tissue| inner ear| lung| lymph node| pineal gland| skin| testis| fetus| juvenile| adult	NM_009892	GO:0000272	polysaccharide catabolic process	inferred from electronic annotation	NM_009892	GO:0005576	extracellular region	inferred from electronic annotation	NM_009892	GO:0004553	hydrolase activity, hydrolyzing O-glycosyl compounds	inferred from electronic annotation
TC0300002886.mm.1	7.66	6.52	0.35	0.43	2.2	0.020048	0.744852			chr3	124398086 - 124399758	-		NonCoding		124398086	124399758	30			KnowTID_00005187	Luo lincRNA	Non-coding transcript identified by Luo, et al.	chr3	100	100	0		0
TC0300002894.mm.1	6.35	4.92	0.58	0.06	2.71	0.012958	0.702284			chr3	125676370 - 125680944	-		NonCoding		125676370	125680944	30			NONMMUT045140	NONCODE	Non-coding transcript identified by NONCODE: Antisense	chr3	100	100	0		0
TC0300003190.mm.1	8.48	6.74	0.39	0.32	3.35	0.004993	0.667915	Gm23725	predicted gene, 23725	chr3	157237225 - 157237331	-	ENSMUST00000177876	NonCoding		157237225	157237331	30			ENSMUST00000177876	ENSEMBL	ncrna:known chromosome:GRCm38:3:157237225:157237331:-1 gene:ENSMUSG00000094982 gene_biotype:snRNA transcript_biotype:snRNA	chr3	100	100	0		0
TC0300003191.mm.1	10.6	8.78	0.48	0.34	3.53	0.008628	0.676827	Gm23379	predicted gene, 23379	chr3	157398262 - 157398368	-	ENSMUST00000180026	NonCoding		157398262	157398368	30			ENSMUST00000180026	ENSEMBL	ncrna:known chromosome:GRCm38:3:157398262:157398368:-1 gene:ENSMUSG00000096848 gene_biotype:snRNA transcript_biotype:snRNA	chr3	100	100	0		0
TC0400000072.mm.1	15.12	9.85	1.17	0.18	38.59	0.002577	0.618079			chr4	10136946 - 10138020	+		NonCoding		10136946	10138020	30			NONMMUT046150	NONCODE	Non-coding transcript identified by NONCODE: Linc	chr4	100	100	0		0
TC0400000237.mm.1	6.86	5.68	0.28	0.6	2.27	0.037306	0.795056	Gm11916	predicted gene 11916	chr4	29090605 - 29091662	+	ENSMUST00000132759	NonCoding		29090605	29091662	19			ENSMUST00000132759	ENSEMBL	havana:known chromosome:GRCm38:4:29090605:29091662:1 gene:ENSMUSG00000086339 gene_biotype:lincRNA transcript_biotype:lincRNA	chr4	100	100	0		0
TC0400000384.mm.1	9.59	7.08	1	0.45	5.7	0.036086	0.79354			chr4	41857757 - 41886063	+		Complex		41857757	41886063	60			uc029uqw.1	UCSC Genes	SubName: Full=4933409K07Rik protein; SubName: Full=Protein LOC101055653;	chr4	100	100	0		0
TC0400000385.mm.1	11.37	8.34	1.28	0.18	8.18	0.025103	0.762031			chr4	41886578 - 41887367	+		Coding		41886578	41887367	30			uc029urg.1	UCSC Genes	SubName: Full=Putative uncharacterized protein; Flags: Fragment;	chr4	100	100	0		0
TC0400000386.mm.1	9.88	7.39	0.93	0.27	5.62	0.024502	0.761083	Gm3893	predicted gene 3893	chr4	41889795 - 42235604	+	NR_033506	Complex		41889795	42235604	370	4 A5|4	100042539	NR_033506	RefSeq	Mus musculus predicted gene 3893 (Gm3893), long non-coding RNA.	chr4	100	100	0		0	NR_033506	Q6PCY5	NR_033506	Mm.418556	testis	ENSMUST00000169242	GO:0006955	immune response	inferred from electronic annotation	ENSMUST00000169242	GO:0005576	extracellular region	inferred from electronic annotation	ENSMUST00000169242	GO:0005125	cytokine activity	inferred from electronic annotation
TC0400000387.mm.1	8.43	6.84	0.58	0.23	3.01	0.013148	0.703335	Gm13302	predicted gene 13302	chr4	41893388 - 41895236	+	ENSMUST00000119405	Pseudogene		41893388	41895236	30			ENSMUST00000119405	ENSEMBL	havana:known chromosome:GRCm38:4:41893388:41895236:1 gene:ENSMUSG00000084010 gene_biotype:pseudogene transcript_biotype:unprocessed_pseudogene	chr4	100	100	0		0
TC0400000391.mm.1	9.43	7.81	0.64	0.31	3.07	0.038268	0.796677	Gm20938	predicted gene, 20938	chr4	41966058 - 41971856	+	XM_001481239	Coding		41966058	41971856	50	4|4	100043920	XM_001481239	RefSeq	PREDICTED: Mus musculus predicted gene, 20938 (Gm20938), transcript variant X1, mRNA.	chr4	100	100	0		0	XM_001481239	A2APU8	ENSMUST00000108026	Mm.425173	bone marrow| brain| mammary gland| pancreas| testis| fetus| juvenile| adult					XM_001481239	GO:0016020	membrane	inferred from electronic annotation
TC0400000400.mm.1	9.77	7.49	0.8	0.23	4.84	0.0106	0.690871	LOC101056185	protein FAM205A-like	chr4	42236859 - 42240202	+	ENSMUST00000165401	Complex		42236859	42240202	70		101056185	ENSMUST00000165401	ENSEMBL	havana:known chromosome:GRCm38:4:42236859:42239182:1 gene:ENSMUSG00000073879 gene_biotype:pseudogene transcript_biotype:unprocessed_pseudogene	chr4	100	100	0		0			ENSMUST00000165401	Mm.490618	brain
TC0400000401.mm.1	11.04	7.82	1.04	0.13	9.29	0.011975	0.698458	Gm10600	predicted gene 10600	chr4	42240639 - 42242685	+	ENSMUST00000117202	Coding		42240639	42242685	30			ENSMUST00000117202	ENSEMBL	ensembl:known chromosome:GRCm38:4:42240639:42242685:1 gene:ENSMUSG00000083929 gene_biotype:protein_coding transcript_biotype:protein_coding	chr4	100	100	0		0	ENSMUST00000117202	Q8BQ57	ENSMUST00000117202	Mm.372017	brain| dorsal root ganglion| embryonic tissue| fetus| juvenile
TC0400000402.mm.1	10.64	7.47	1.03	0.22	8.98	0.013347	0.703335	Gm10600	predicted gene 10600	chr4	42244548 - 42245272	+	uc029usn.1	Coding		42244548	42245272	30	4 A5|4	100042472	uc029usn.1	UCSC Genes	SubName: Full=Putative uncharacterized protein; Flags: Fragment;	chr4	100	100	0		0
TC0400000405.mm.1	8.72	7.09	0.65	0.2	3.09	0.0334	0.787315	Gm21598	predicted gene, 21598	chr4	42318272 - 42324070	+	XM_003688793	Coding		42318272	42324070	60	4|4	100862261	XM_003688793	RefSeq	PREDICTED: Mus musculus predicted gene, 21598 (Gm21598), transcript variant X1, mRNA.	chr4	100	100	0		0	XM_003688793	A2APU8	ENSMUST00000178192	Mm.425173	bone marrow| brain| mammary gland| pancreas| testis| fetus| juvenile| adult					XM_003688793	GO:0016020	membrane	inferred from electronic annotation
TC0400000408.mm.1	12.2	8.23	1.6	0.24	15.61	0.035361	0.792517			chr4	42466370 - 42466692	+		NonCoding		42466370	42466692	30			uc029uti.1	UCSC Genes	Mus musculus 10 days neonate cerebellum cDNA, RIKEN full-length enriched library, clone:B930035O06 product:unclassifiable, full insert sequence.	chr4	100	100	0		0
TC0400000409.mm.1	9.64	7.24	0.84	0.26	5.26	0.019649	0.744852	Gm2163	predicted gene 2163	chr4	42466752 - 42590045	+	XR_140632	Complex		42466752	42590045	180	4 A5|4	100039331	XR_140632	RefSeq	[retired] PREDICTED: Mus musculus predicted gene 2163 (Gm2163), misc_RNA.	chr4	100	100	0		0	ENSMUST00000179734	Q6PCY5	ENSMUST00000178906	Mm.389551	bone marrow| liver| skin| testis| fetus| adult
TC0400000419.mm.1	8.82	6.7	0.95	0.17	4.33	0.048012	0.798732	4930578G10Rik	RIKEN cDNA 4930578G10 gene	chr4	42735545 - 42846261	+	ENSMUST00000068158	Complex		42735545	42846261	80			ENSMUST00000068158	ENSEMBL	ensembl:known chromosome:GRCm38:4:42735545:42845996:1 gene:ENSMUSG00000054885 gene_biotype:protein_coding transcript_biotype:protein_coding	chr4	100	100	0		0	ENSMUST00000068158	Q9D4Q4				ENSMUST00000068158	GO:0008150	biological_process	no biological data available	ENSMUST00000068158	GO:0005575	cellular_component	no biological data available	ENSMUST00000068158	GO:0003674	molecular_function	no biological data available
TC0400000420.mm.1	8.93	6.77	1.09	0.62	4.48	0.045582	0.796971	Gm12395	predicted gene 12395	chr4	42736187 - 42739414	+	ENSMUST00000144765	NonCoding		42736187	42739414	50			ENSMUST00000144765	ENSEMBL	havana:known chromosome:GRCm38:4:42736593:42738094:1 gene:ENSMUSG00000085910 gene_biotype:antisense transcript_biotype:antisense	chr4	100	100	0		0
TC0400000667.mm.1	10.4	8.68	0.26	0.36	3.29	0.003712	0.632204	Gm14311	predicted gene 14311	chr4	60361639 - 60361786	+	ENSMUST00000119495	Pseudogene		60361639	60361786	30			ENSMUST00000119495	ENSEMBL	havana:known chromosome:GRCm38:4:60361639:60361786:1 gene:ENSMUSG00000082055 gene_biotype:pseudogene transcript_biotype:processed_pseudogene	chr4	100	100	0		0
TC0400000697.mm.1	13.01	11.46	0.46	0.55	2.92	0.023889	0.760099	Gm23148	predicted gene, 23148	chr4	62264314 - 62264420	+	ENSMUST00000180367	NonCoding		62264314	62264420	30			ENSMUST00000180367	ENSEMBL	ncrna:known chromosome:GRCm38:4:62264314:62264420:1 gene:ENSMUSG00000096713 gene_biotype:snRNA transcript_biotype:snRNA	chr4	100	100	0		0
TC0400000798.mm.1	5.85	4.3	0.47	0.29	2.93	0.025828	0.762714			chr4	78216952 - 78220239	+		NonCoding		78216952	78220239	30			KnowTID_00005277	Luo lincRNA	Non-coding transcript identified by Luo, et al.	chr4	100	100	0		0
TC0400000808.mm.1	5.05	3.72	0.31	0.42	2.5	0.013301	0.703335	Gm11406	predicted gene 11406	chr4	80440398 - 80440881	+	ENSMUST00000117418	Complex		80440398	80440881	30			ENSMUST00000117418	ENSEMBL	havana:known chromosome:GRCm38:4:80440398:80440881:1 gene:ENSMUSG00000082555 gene_biotype:pseudogene transcript_biotype:processed_pseudogene	chr4	100	100	0		0
TC0400000831.mm.1	11.78	9.99	0.24	0.66	3.47	0.018235	0.73438	Gm11185	predicted gene 11185	chr4	83193988 - 83194994	+	ENSMUST00000117732	Pseudogene		83193988	83194994	30			ENSMUST00000117732	ENSEMBL	havana:known chromosome:GRCm38:4:83193988:83194994:1 gene:ENSMUSG00000083245 gene_biotype:pseudogene transcript_biotype:processed_pseudogene	chr4	100	100	0		0
TC0400001202.mm.1	6.25	5.25	0.13	0.26	2	0.009599	0.676827			chr4	112685217 - 112691403	+		NonCoding		112685217	112691403	30			NONMMUT048740	NONCODE	Non-coding transcript identified by NONCODE: Linc	chr4	100	100	0		0
TC0400001205.mm.1	6.71	5.36	0.5	0.14	2.55	0.029204	0.776244	Gm12813	predicted gene 12813	chr4	113368187 - 113394359	+	ENSMUST00000119615	Complex		113368187	113394359	60			ENSMUST00000119615	ENSEMBL	havana:known chromosome:GRCm38:4:113368187:113394359:1 gene:ENSMUSG00000083384 gene_biotype:pseudogene transcript_biotype:unprocessed_pseudogene	chr4	100	100	0		0
TC0400001207.mm.1	7.19	6	0.52	0.12	2.28	0.045636	0.796971	Skint11	selection and upkeep of intraepithelial T cells 11	chr4	114163384 - 114245028	+	NM_001166027	Coding		114163384	114245028	90	4 D1|4	230623	NM_001166027	RefSeq	Mus musculus selection and upkeep of intraepithelial T cells 11 (Skint11), transcript variant 1, mRNA.	chr4	100	100	0		0	NM_001166027	A7XV14	NM_001166027	Mm.124482	thymus	NM_001166027	GO:0008150	biological_process	no biological data available	NM_001166027	GO:0016020	membrane	inferred from electronic annotation	NM_001166027	GO:0003674	molecular_function	no biological data available
TC0400001258.mm.1	7.9	6.87	0.29	0.44	2.04	0.013116	0.703335	Gm25137	predicted gene, 25137	chr4	116674153 - 116674262	+	ENSMUST00000083251	NonCoding		116674153	116674262	30			ENSMUST00000083251	ENSEMBL	ncrna:known chromosome:GRCm38:4:116674153:116674262:1 gene:ENSMUSG00000065185 gene_biotype:snRNA transcript_biotype:snRNA	chr4	100	100	0		0
TC0400001364.mm.1	10.02	8.21	0.51	0.63	3.5	0.038338	0.796677	Gm22982	predicted gene, 22982	chr4	121134657 - 121134975	+	ENSMUST00000082613	NonCoding		121134657	121134975	30			ENSMUST00000082613	ENSEMBL	ncrna:known chromosome:GRCm38:4:121134657:121134975:1 gene:ENSMUSG00000064547 gene_biotype:misc_RNA transcript_biotype:misc_RNA	chr4	100	100	0		0
TC0400001711.mm.1	6.88	5.86	0.23	0.32	2.03	0.034429	0.790132			chr4	137596767 - 137600547	+		NonCoding		137596767	137600547	30			NONMMUT050168	NONCODE	Non-coding transcript identified by NONCODE: Sense No Exonic	chr4	100	100	0		0
TC0400001716.mm.1	7.72	6.71	0.4	0.19	2	0.020038	0.744852			chr4	138006834 - 138008481	+		NonCoding		138006834	138008481	30			NONMMUT050196	NONCODE	Non-coding transcript identified by NONCODE: Sense No Exonic	chr4	100	100	0		0
TC0400001718.mm.1	5.84	4.83	0.4	0.37	2.02	0.04169	0.796971	Mir6399	microRNA mir-6399	chr4	138163209 - 138163292	+	NR_105825	NonCoding		138163209	138163292	30		102466907	NR_105825	RefSeq	Mus musculus microRNA mir-6399 (Mir6399), microRNA.	chr4	100	100	0		0
TC0400001765.mm.1	15.8	14.66	0.42	0.03	2.21	0.010254	0.687492	Gm23045	predicted gene, 23045	chr4	140692697 - 140692792	+	ENSMUST00000175041	NonCoding		140692697	140692792	30			ENSMUST00000175041	ENSEMBL	ncrna:known chromosome:GRCm38:4:140692697:140692792:1 gene:ENSMUSG00000095878 gene_biotype:miRNA transcript_biotype:miRNA	chr4	100	100	0		0
TC0400002192.mm.1	19.24	9.01	2.03	1.14	1203.35	0.001952	0.58867			chr4	10136920 - 10138026	-		NonCoding		10136920	10138026	30			NONMMUT046149	NONCODE	Non-coding transcript identified by NONCODE: Linc	chr4	100	100	0		0
TC0400002359.mm.1	7.35	4.67	0.32	1.01	6.43	0.025877	0.762714	Gm26254	predicted gene, 26254	chr4	31998624 - 31998741	-	ENSMUST00000122491	NonCoding		31998624	31998741	30			ENSMUST00000122491	ENSEMBL	ncrna:known chromosome:GRCm38:4:31998624:31998741:-1 gene:ENSMUSG00000084440 gene_biotype:snRNA transcript_biotype:snRNA	chr4	100	100	0		0
TC0400002482.mm.1	11.37	7.93	1.52	0.57	10.88	0.032052	0.779794			chr4	41811350 - 41811775	-		NonCoding		41811350	41811775	30			NONMMUT046888	NONCODE	Non-coding transcript identified by NONCODE: Linc	chr4	100	100	0		0
TC0400002485.mm.1	9.16	6.53	0.91	0.3	6.21	0.017342	0.729146	Gm13307	predicted gene 13307	chr4	41893278 - 41942092	-	ENSMUST00000141375	NonCoding		41893278	41942092	70			ENSMUST00000141375	ENSEMBL	havana:known chromosome:GRCm38:4:41893278:41942092:-1 gene:ENSMUSG00000085730 gene_biotype:antisense transcript_biotype:antisense	chr4	100	100	0		0
TC0400002487.mm.1	12.45	8.4	1.65	0.49	16.58	0.04728	0.798732			chr4	42027597 - 42027861	-		NonCoding		42027597	42027861	30			uc029urz.1	UCSC Genes	Mus musculus 10 days neonate cerebellum cDNA, RIKEN full-length enriched library, clone:B930035O06 product:unclassifiable, full insert sequence.	chr4	100	100	0		0
TC0400002488.mm.1	7.06	5.55	0.6	0.19	2.86	0.041489	0.796971	4933409K07Rik	RIKEN cDNA 4933409K07 gene	chr4	42031296 - 42055130	-	NR_033123	Complex		42031296	42055130	70	4 A5|4	108816	NR_033123	RefSeq	Mus musculus RIKEN cDNA 4933409K07 gene (4933409K07Rik), non-coding RNA.	chr4	100	100	0		0	NR_033123	Q6GQS8	NR_033123	Mm.440578	brain| eye| kidney| skin| fetus| adult	NR_033123	GO:0021680	cerebellar Purkinje cell layer development	inferred from expression pattern	NR_033123	GO:0005575	cellular_component	no biological data available	NR_033123	GO:0003674	molecular_function	no biological data available
TC0400002491.mm.1	9.12	7.03	1	0.53	4.23	0.021923	0.747307	Gm2172	predicted gene 2172	chr4	42087734 - 42247707	-	uc008sms.2	NonCoding		42087734	42247707	30	4 A5|4	100039344	uc008sms.2	UCSC Genes	Mus musculus adult male spinal cord cDNA, RIKEN full-length enriched library, clone:A330032A01 product:unclassifiable, full insert sequence.	chr4	100	100	0		0
TC0400002492.mm.1	8.64	6.69	0.74	0.35	3.85	0.032065	0.779822			chr4	42090413 - 42090769	-		NonCoding		42090413	42090769	30			uc029ush.1	UCSC Genes	Mus musculus adult male spinal cord cDNA, RIKEN full-length enriched library, clone:A330032A01 product:unclassifiable, full insert sequence.	chr4	100	100	0		0
TC0400002497.mm.1	9.75	7.23	1.01	0.58	5.74	0.042316	0.796971			chr4	42235985 - 42239287	-		NonCoding		42235985	42239287	30			NONMMUT046907	NONCODE	Non-coding transcript identified by NONCODE: Linc	chr4	100	100	0		0
TC0400002498.mm.1	9.5	6.59	0.93	0.21	7.5	0.013741	0.708615	Gm21980	predicted gene 21980	chr4	42293436 - 42293841	-	ENSMUST00000180032	NonCoding		42293436	42293841	30			ENSMUST00000180032	ENSEMBL	havana:known chromosome:GRCm38:4:42293436:42293841:-1 gene:ENSMUSG00000096327 gene_biotype:lincRNA transcript_biotype:lincRNA	chr4	100	100	0		0
TC0400002499.mm.1	12.45	8.4	1.65	0.49	16.58	0.04728	0.798732			chr4	42379808 - 42380072	-		NonCoding		42379808	42380072	30			uc029utb.1	UCSC Genes	Mus musculus 10 days neonate cerebellum cDNA, RIKEN full-length enriched library, clone:B930035O06 product:unclassifiable, full insert sequence.	chr4	100	100	0		0
TC0400002501.mm.1	8.72	7.09	0.65	0.2	3.09	0.0334	0.787315	Gm13298	predicted gene 13298	chr4	42522439 - 42528237	-	NM_001085530	Coding		42522439	42528237	60	4 A5|4	545611	NM_001085530	RefSeq	Mus musculus predicted gene 13298 (Gm13298), mRNA.	chr4	100	100	0		0	NM_001085530	A2APU8	NM_001085530	Mm.425173	bone marrow| brain| mammary gland| pancreas| testis| fetus| juvenile| adult					NM_001085530	GO:0016020	membrane	inferred from electronic annotation
TC0400002802.mm.1	9.88	8.63	0.2	0.49	2.37	0.042285	0.796971	Gm24448	predicted gene, 24448	chr4	63550022 - 63567768	-	ENSMUST00000083979	Complex		63550022	63567768	30			ENSMUST00000083979	ENSEMBL	ncrna:known chromosome:GRCm38:4:63567662:63567768:-1 gene:ENSMUSG00000065913 gene_biotype:snRNA transcript_biotype:snRNA	chr4	100	100	0		0
TC0400002953.mm.1	10.57	8.32	0.25	0.65	4.75	0.009282	0.676827	Gm25899	predicted gene, 25899	chr4	83527628 - 83527768	-	ENSMUST00000082672	NonCoding		83527628	83527768	30			ENSMUST00000082672	ENSEMBL	ncrna:known chromosome:GRCm38:4:83527628:83527768:-1 gene:ENSMUSG00000064606 gene_biotype:snRNA transcript_biotype:snRNA	chr4	100	100	0		0
TC0400002969.mm.1	11.05	9.92	0.45	0.11	2.2	0.023533	0.759907	Gm12419	predicted gene 12419	chr4	84923554 - 84924189	-	ENSMUST00000116649	Pseudogene		84923554	84924189	30			ENSMUST00000116649	ENSEMBL	havana:known chromosome:GRCm38:4:84923554:84924189:-1 gene:ENSMUSG00000080303 gene_biotype:pseudogene transcript_biotype:processed_pseudogene	chr4	100	100	0		0
TC0400003198.mm.1	8.76	7.5	0.4	0.13	2.41	0.008991	0.676827			chr4	106166294 - 106200450	-		NonCoding		106166294	106200450	50			NONMMUT048469	NONCODE	Non-coding transcript identified by NONCODE: Linc	chr4	100	100	0		0
TC0400003288.mm.1	7.57	4.37	1.15	0.08	9.15	0.020019	0.744852	Gm12820	predicted gene 12820	chr4	112121003 - 112121344	-	ENSMUST00000119233	Complex		112121003	112121344	30			ENSMUST00000119233	ENSEMBL	havana:known chromosome:GRCm38:4:112121003:112121344:-1 gene:ENSMUSG00000084326 gene_biotype:pseudogene transcript_biotype:processed_pseudogene	chr4	100	100	0		0
TC0400003290.mm.1	6.25	4.95	0.37	0.19	2.46	0.014635	0.715735	Skint9	selection and upkeep of intraepithelial T cells 9	chr4	112385969 - 112433985	-	NM_177864	Coding		112385969	112433985	70	4 D1|4	329918	NM_177864	RefSeq	Mus musculus selection and upkeep of intraepithelial T cells 9 (Skint9), mRNA.	chr4	100	100	0		0	NM_177864	A7TZG3	NM_177864	Mm.246783	skin	NM_177864	GO:0008150	biological_process	no biological data available	NM_177864	GO:0016020	membrane	inferred from electronic annotation	NM_177864	GO:0003674	molecular_function	no biological data available
TC0400003294.mm.1	9.17	7.79	0.19	0.37	2.6	0.004493	0.665062	Gm12816	predicted gene 12816	chr4	112955075 - 112956286	-	XM_001475733	Pseudogene		112955075	112956286	30	4 D1|4	433745	XM_001475733	RefSeq	PREDICTED: Mus musculus predicted gene 12816 (Gm12816), mRNA.	chr4	100	100	0		0
TC0500000412.mm.1	19.93	15.8	1.4	1.47	17.5	0.043561	0.796971			chr5	36660948 - 36661558	+		NonCoding		36660948	36661558	17			NONMMUT051994	NONCODE	Non-coding transcript identified by NONCODE: Antisense	chr5	100	100	0		0
TC0500000413.mm.1	7.8	6.58	0.28	0.38	2.34	0.012599	0.700765	Gm25767	predicted gene, 25767	chr5	36671658 - 36671781	+	ENSMUST00000158572	NonCoding		36671658	36671781	30			ENSMUST00000158572	ENSEMBL	ncrna:known chromosome:GRCm38:5:36671658:36671781:1 gene:ENSMUSG00000089197 gene_biotype:snoRNA transcript_biotype:snoRNA	chr5	100	100	0		0
TC0500001033.mm.1	6.21	5.07	0.23	0.38	2.2	0.038262	0.796677			chr5	104603943 - 104608229	+		NonCoding		104603943	104608229	30			KnowTID_00005655	Luo lincRNA	Non-coding transcript identified by Luo, et al.	chr5	100	100	0		0
TC0500001589.mm.1	12.35	10.81	0.32	0.54	2.91	0.036885	0.794704	Gm22450	predicted gene, 22450	chr5	135875657 - 135875763	+	ENSMUST00000179641	NonCoding		135875657	135875763	30			ENSMUST00000179641	ENSEMBL	ncrna:known chromosome:GRCm38:5:135875657:135875763:1 gene:ENSMUSG00000095502 gene_biotype:snRNA transcript_biotype:snRNA	chr5	100	100	0		0
TC0500002227.mm.1	7.07	5.85	0.6	0.32	2.32	0.028473	0.771059			chr5	33990510 - 33993062	-		NonCoding		33990510	33993062	30			KnowTID_00005819	Luo lincRNA	Non-coding transcript identified by Luo, et al.	chr5	100	100	0		0
TC0500002389.mm.1	14.91	13.38	0.7	0.3	2.89	0.042771	0.796971	Gm22618	predicted gene, 22618	chr5	50290380 - 50290486	-	ENSMUST00000179376	NonCoding		50290380	50290486	30			ENSMUST00000179376	ENSEMBL	ncrna:known chromosome:GRCm38:5:50290380:50290486:-1 gene:ENSMUSG00000095857 gene_biotype:snRNA transcript_biotype:snRNA	chr5	100	100	0		0
TC0500002446.mm.1	11.53	9.17	0.9	0.84	5.12	0.033212	0.785844	Gm22308	predicted gene, 22308	chr5	59214946 - 59215052	-	ENSMUST00000177609	NonCoding		59214946	59215052	30			ENSMUST00000177609	ENSEMBL	ncrna:known chromosome:GRCm38:5:59214946:59215052:-1 gene:ENSMUSG00000096124 gene_biotype:snRNA transcript_biotype:snRNA	chr5	100	100	0		0
TC0500002996.mm.1	11.36	10.16	0.46	0.29	2.3	0.01364	0.708395	Gm22716	predicted gene, 22716	chr5	110677124 - 110677230	-	ENSMUST00000177596	NonCoding		110677124	110677230	30			ENSMUST00000177596	ENSEMBL	ncrna:known chromosome:GRCm38:5:110677124:110677230:-1 gene:ENSMUSG00000095178 gene_biotype:snRNA transcript_biotype:snRNA	chr5	100	100	0		0
TC0600003506.mm.1	10.04	8.41	0.6	0.35	3.1	0.045477	0.796971	Igkv1-133	immunoglobulin kappa variable 1-133	chr6	67724914 - 67725661	+	ENSMUST00000103304	Coding		67724914	67725661	20			ENSMUST00000103304	ENSEMBL	ensembl_ig_gene:known chromosome:GRCm38:6:67724914:67725661:1 gene:ENSMUSG00000094491 gene_biotype:IG_LV_gene transcript_biotype:IG_LV_gene	chr6	100	100	0		0														ENSMUST00000103304	GO:0005515	protein binding	inferred from electronic annotation
TC0600003514.mm.1	9.27	7.4	0.59	0.55	3.64	0.016452	0.726533	Igkv17-121	immunoglobulin kappa variable 17-121	chr6	68036818 - 68037318	+	ENSMUST00000103315	Coding		68036818	68037318	20			ENSMUST00000103315	ENSEMBL	ensembl_ig_gene:known chromosome:GRCm38:6:68036818:68037318:1 gene:ENSMUSG00000076514 gene_biotype:IG_LV_gene transcript_biotype:IG_LV_gene	chr6	100	100	0		0														ENSMUST00000103315	GO:0005515	protein binding	inferred from electronic annotation
TC0600003515.mm.1	10.11	8.17	0.59	0.22	3.84	0.00524	0.671733	Igkv9-124	immunoglobulin kappa chain variable 9-124	chr6	68049983 - 68050456	+	ENSMUST00000103316	Coding		68049983	68050456	20	6 C1|6	243431	ENSMUST00000103316	ENSEMBL	ensembl_ig_gene:known chromosome:GRCm38:6:68049983:68050456:1 gene:ENSMUSG00000094872 gene_biotype:IG_LV_gene transcript_biotype:IG_LV_gene	chr6	100	100	0		0	ENSMUST00000103316	A2IPW9	ENSMUST00000103316	Mm.429458										ENSMUST00000103316	GO:0005515	protein binding	inferred from electronic annotation
TC0600000952.mm.1	12.09	10.55	0.19	0.54	2.91	0.020282	0.744852	Gm7507	predicted gene 7507	chr6	84812240 - 84813247	+	ENSMUST00000183053	Pseudogene		84812240	84813247	30			ENSMUST00000183053	ENSEMBL	havana:known chromosome:GRCm38:6:84812240:84813247:1 gene:ENSMUSG00000098142 gene_biotype:pseudogene transcript_biotype:processed_pseudogene	chr6	100	100	0		0
TC0600001085.mm.1	13.75	12.12	0.34	0.72	3.11	0.025036	0.762031	Gm4575	predicted gene 4575	chr6	91428883 - 91429884	+	ENSMUST00000182991	Pseudogene		91428883	91429884	30			ENSMUST00000182991	ENSEMBL	havana:known chromosome:GRCm38:6:91428883:91429884:1 gene:ENSMUSG00000098240 gene_biotype:pseudogene transcript_biotype:processed_pseudogene	chr6	100	100	0		0
TC0600001134.mm.1	14.28	12.58	0.54	0.61	3.25	0.04317	0.796971	Gm24565	predicted gene, 24565	chr6	97730439 - 97730545	+	ENSMUST00000180099	NonCoding		97730439	97730545	30			ENSMUST00000180099	ENSEMBL	ncrna:known chromosome:GRCm38:6:97730439:97730545:1 gene:ENSMUSG00000094510 gene_biotype:snRNA transcript_biotype:snRNA	chr6	100	100	0		0
TC0600001541.mm.1	7.65	6.59	0.4	0.33	2.09	0.016415	0.726533	Gm23977	predicted gene, 23977	chr6	129897932 - 129898005	+	ENSMUST00000177871	NonCoding		129897932	129898005	30			ENSMUST00000177871	ENSEMBL	ncrna:known chromosome:GRCm38:6:129897932:129898005:1 gene:ENSMUSG00000096482 gene_biotype:snRNA transcript_biotype:snRNA	chr6	100	100	0		0
TC0600001560.mm.1	5.78	4.73	0.52	0.1	2.08	0.022872	0.754273	Tas2r120	taste receptor, type 2, member 120	chr6	132656953 - 132657844	+	NM_207023	Coding		132656953	132657844	30	6 G1|6 64.03 cM	387348	NM_207023	RefSeq	Mus musculus taste receptor, type 2, member 120 (Tas2r120), mRNA.	chr6	100	100	0		0	NM_207023	Q7M721	NM_207023	Mm.377910		NM_207023	GO:0007165	signal transduction	inferred from electronic annotation	NM_207023	GO:0016020	membrane	inferred from electronic annotation	NM_207023	GO:0004871	signal transducer activity	inferred from electronic annotation
TC0600001563.mm.1	7.12	5.94	0.41	0.16	2.27	0.021846	0.747307	Tas2r117	taste receptor, type 2, member 117	chr6	132802818 - 132803975	+	NM_207021	Coding		132802818	132803975	30	6 G1|6 64.03 cM	353166	NM_207021	RefSeq	Mus musculus taste receptor, type 2, member 117 (Tas2r117), mRNA.	chr6	100	100	0		0	NM_207021	Q7M715	NM_207021	Mm.377890		NM_207021	GO:0007165	signal transduction	inferred from electronic annotation	NM_207021	GO:0016020	membrane	inferred from electronic annotation	NM_207021	GO:0004871	signal transducer activity	inferred from electronic annotation
TC0600001785.mm.1	8.69	7.26	0.35	0.33	2.69	0.005255	0.671733	Gm20559	predicted gene, 20559	chr6	3333194 - 3346102	-	XR_104969	NonCoding		3333194	3346102	69	6 A1|6	330256	XR_104969	RefSeq	[retired] PREDICTED: Mus musculus predicted gene, 20559 (Gm20559), misc_RNA.	chr6	100	100	0		0			uc009aux.1	Mm.473165	bladder| bone marrow| embryonic tissue| eye| intestine| kidney| lung| lymph node| mammary gland| prostate| skin| spleen| stomach| testis| thymus| fetus| neonate| juvenile| adult
TC0600003542.mm.1	9.16	8.12	0.33	0.19	2.06	0.009966	0.686042	Igkv9-124	immunoglobulin kappa chain variable 9-124	chr6	67942074 - 67942540	-	ENSMUST00000103312	Complex		67942074	67942540	20			ENSMUST00000103312	ENSEMBL	ensembl_ig_gene:known chromosome:GRCm38:6:67942074:67942360:-1 gene:ENSMUSG00000096632 gene_biotype:IG_LV_gene transcript_biotype:IG_LV_gene	chr6	100	100	0		0			ENSMUST00000103312	Mm.469488										ENSMUST00000103312	GO:0005515	protein binding	inferred from electronic annotation
TC0600003545.mm.1	10.31	8.99	0.49	0.63	2.51	0.024584	0.761582	Igkv19-93	immunoglobulin kappa chain variable 19-93	chr6	68736297 - 68736764	-	ENSMUST00000103331	Complex		68736297	68736764	20			ENSMUST00000103331	ENSEMBL	ensembl:known chromosome:GRCm38:6:68736302:68736583:-1 gene:ENSMUSG00000076530 gene_biotype:pseudogene transcript_biotype:pseudogene	chr6	100	100	0		0														ENSMUST00000183936	GO:0005515	protein binding	inferred from electronic annotation
TC0600002585.mm.1	8.46	7.24	0.31	0.35	2.33	0.03616	0.793841	Gm23014	predicted gene, 23014	chr6	83836937 - 83837066	-	ENSMUST00000104144	NonCoding		83836937	83837066	30			ENSMUST00000104144	ENSEMBL	ncrna:known chromosome:GRCm38:6:83836937:83837066:-1 gene:ENSMUSG00000077332 gene_biotype:snoRNA transcript_biotype:snoRNA	chr6	100	100	0		0
TC0600002780.mm.1	13.13	11.59	0.17	0.42	2.92	0.006995	0.671733	Gm26501	predicted gene, 26501	chr6	95100201 - 95100307	-	ENSMUST00000178307	NonCoding		95100201	95100307	30			ENSMUST00000178307	ENSEMBL	ncrna:known chromosome:GRCm38:6:95100201:95100307:-1 gene:ENSMUSG00000093999 gene_biotype:snRNA transcript_biotype:snRNA	chr6	100	100	0		0
TC0600002807.mm.1	12.29	9.81	0.16	0.97	5.58	0.031868	0.779442	Gm23510	predicted gene, 23510	chr6	97572076 - 97572238	-	ENSMUST00000083083	NonCoding		97572076	97572238	30			ENSMUST00000083083	ENSEMBL	ncrna:known chromosome:GRCm38:6:97572076:97572238:-1 gene:ENSMUSG00000065017 gene_biotype:snRNA transcript_biotype:snRNA	chr6	100	100	0		0
TC0600003040.mm.1	11.5	9.3	0.59	0.65	4.58	0.023501	0.759805	Gm24592	predicted gene, 24592	chr6	120381034 - 120381139	-	ENSMUST00000122505	NonCoding		120381034	120381139	30			ENSMUST00000122505	ENSEMBL	ncrna:known chromosome:GRCm38:6:120381034:120381139:-1 gene:ENSMUSG00000084454 gene_biotype:snRNA transcript_biotype:snRNA	chr6	100	100	0		0
TC0600003195.mm.1	15.42	14.12	0.39	0.51	2.46	0.042636	0.796971	Gm4691	predicted gene 4691	chr6	128202013 - 128203276	-	ENSMUST00000182339	Pseudogene		128202013	128203276	40			ENSMUST00000182339	ENSEMBL	havana:known chromosome:GRCm38:6:128202150:128203233:-1 gene:ENSMUSG00000097979 gene_biotype:pseudogene transcript_biotype:transcribed_processed_pseudogene	chr6	100	100	0		0
TC0600003605.mm.1	7.82	6.19	0.52	0.05	3.1	0.012397	0.698458	Klrb1c	killer cell lectin-like receptor subfamily B member 1C	chr6	128778485 - 128789215	-	NM_001159904	Coding		128778485	128789215	123	6 F3|6 63.09 cM	17059	NM_001159904	RefSeq	Mus musculus killer cell lectin-like receptor subfamily B member 1C (Klrb1c), transcript variant 1, mRNA.	chr6	100	100	0		0	NM_001159904	P27814	NM_001159904	Mm.480764	bone| epididymis| mammary gland| thymus| juvenile| adult	NM_001159904	GO:0030101	natural killer cell activation	inferred from direct assay	NM_001159904	GO:0005886	plasma membrane	inferred from direct assay	NM_001159904	GO:0004872	receptor activity	inferred from direct assay
TC0600003243.mm.1	6.73	5.68	0.27	0.21	2.07	0.005272	0.671733	Klrc2	killer cell lectin-like receptor subfamily C, member 2	chr6	129647496 - 129660689	-	NM_001098669	Complex		129647496	129660689	135	6 F3|6	16642	NM_001098669	RefSeq	Mus musculus killer cell lectin-like receptor subfamily C, member 2 (Klrc2), transcript variant 2, mRNA.	chr6	100	100	0		0	NM_001098669	D3YXP2	NM_001098669	Mm.347927	bone| embryonic tissue| mammary gland| blastocyst| adult					NM_001098669	GO:0009897	external side of plasma membrane	inferred from direct assay	NM_001098669	GO:0030246	carbohydrate binding	inferred from electronic annotation
TC0600003609.mm.1	7.5	6.18	0.51	0.09	2.5	0.013842	0.709489	Klra23	killer cell lectin-like receptor subfamily A, member 23	chr6	130291161 - 130308361	-	NM_024470	Complex		130291161	130308361	80	6 F3|6	79410	NM_024470	RefSeq	Mus musculus killer cell lectin-like receptor subfamily A, member 23 (Klra23), mRNA.	chr6	100	100	0		0	NM_024470	Q9EP57	NM_024470	Mm.482592	bone marrow| skin| spleen| juvenile| adult					NM_024470	GO:0005886	plasma membrane	traceable author statement	NM_024470	GO:0030246	carbohydrate binding	inferred from electronic annotation
TC0600003253.mm.1	6.69	5.45	0.54	0.15	2.37	0.02407	0.760099	Klra6	killer cell lectin-like receptor, subfamily A, member 6	chr6	130013033 - 130026960	-	NM_008464	Coding		130013033	130026960	88	6 F3|6 63.44 cM	16637	NM_008464	RefSeq	Mus musculus killer cell lectin-like receptor, subfamily A, member 6 (Klra6), mRNA.	chr6	100	100	0		0	NM_008464	Q60653	NM_008464	Mm.14112	spleen	NM_008464	GO:0007155	cell adhesion	inferred from electronic annotation	NM_008464	GO:0005886	plasma membrane	traceable author statement	NM_008464	GO:0030246	carbohydrate binding	inferred from electronic annotation
TC0600003610.mm.1	7.46	5.09	0.3	0.18	5.17	0.000228	0.51022	Klra8	killer cell lectin-like receptor, subfamily A, member 8	chr6	130082711 - 130162612	-	NM_001101620	Complex		130082711	130162612	245	6 F3|6 63.44 cM	16639	NM_001101620	RefSeq	Mus musculus killer cell lectin-like receptor, subfamily A, member 8 (Klra8), transcript variant 1, mRNA.	chr6	100	100	0		0	NM_001101620	Q60682	NM_001101620	Mm.439698	mammary gland| oviduct| spleen| juvenile| adult	NM_001101620	GO:0007155	cell adhesion	inferred from electronic annotation	NM_001101620	GO:0005886	plasma membrane	traceable author statement	NM_001101620	GO:0030246	carbohydrate binding	inferred from electronic annotation
TC0600003611.mm.1	7.92	5.92	0.61	0.14	4	0.007008	0.671733	Klra9	killer cell lectin-like receptor subfamily A, member 9	chr6	130178682 - 130193112	-	NM_010651	Coding		130178682	130193112	100	6 F3|6 63.44 cM	16640	NM_010651	RefSeq	Mus musculus killer cell lectin-like receptor subfamily A, member 9 (Klra9), mRNA.	chr6	100	100	0		0	NM_010651	Q64329	NM_010651	Mm.457996	thymus| juvenile	NM_010651	GO:0007155	cell adhesion	inferred from electronic annotation	NM_010651	GO:0005886	plasma membrane	traceable author statement	NM_010651	GO:0030246	carbohydrate binding	inferred from electronic annotation
TC0600003612.mm.1	8.8	5.8	0.87	0.23	7.99	0.009996	0.686564	Klra10	killer cell lectin-like receptor subfamily A, member 10	chr6	130269194 - 130281928	-	NM_008459	Coding		130269194	130281928	60	6 F3|6 63.44 cM	16628	NM_008459	RefSeq	Mus musculus killer cell lectin-like receptor subfamily A, member 10 (Klra10), mRNA.	chr6	100	100	0		0	NM_008459	Q9R1G6	NM_008459	Mm.445916						NM_008459	GO:0005886	plasma membrane	traceable author statement	NM_008459	GO:0030246	carbohydrate binding	inferred from electronic annotation
TC0600003613.mm.1	6.95	5.95	0.23	0.08	2	0.001989	0.58867	Klra3	killer cell lectin-like receptor, subfamily A, member 3	chr6	130323287 - 130337626	-	NM_001289604	Coding		130323287	130337626	128	6 F3|6 63.44 cM	16634	NM_001289604	RefSeq	Mus musculus killer cell lectin-like receptor, subfamily A, member 3 (Klra3), transcript variant 2, mRNA.	chr6	100	100	0		0	NM_001289604	Q64329	NM_001289604	Mm.425338	bone| spleen| juvenile	NM_001289604	GO:0007155	cell adhesion	inferred from electronic annotation	NM_001289604	GO:0005886	plasma membrane	traceable author statement	NM_001289604	GO:0030246	carbohydrate binding	inferred from electronic annotation
TC0600003256.mm.1	9.89	8.47	0.36	0.4	2.67	0.033259	0.785844	Gm15861	predicted gene 15861	chr6	130401557 - 130401895	-	ENSMUST00000120979	Complex		130401557	130401895	30			ENSMUST00000120979	ENSEMBL	havana:known chromosome:GRCm38:6:130401557:130401895:-1 gene:ENSMUSG00000082777 gene_biotype:pseudogene transcript_biotype:processed_pseudogene	chr6	100	100	0		0
TC0600003289.mm.1	6.32	4.84	0.44	0.17	2.77	0.01122	0.698458	Tas2r131	taste receptor, type 2, member 131	chr6	132956884 - 132957919	-	NM_207030	Coding		132956884	132957919	24	6 G1|6 64.03 cM	387356	NM_207030	RefSeq	Mus musculus taste receptor, type 2, member 131 (Tas2r131), mRNA.	chr6	100	100	0		0	NM_207030	A6H696	NM_207030	Mm.377917		NM_207030	GO:0007165	signal transduction	inferred from electronic annotation	NM_207030	GO:0016020	membrane	inferred from electronic annotation	NM_207030	GO:0004871	signal transducer activity	inferred from electronic annotation
TC0600003293.mm.1	10.11	8.55	0.41	0.53	2.94	0.011912	0.698458	Gm23375	predicted gene, 23375	chr6	133761688 - 133761770	-	ENSMUST00000175407	NonCoding		133761688	133761770	30			ENSMUST00000175407	ENSEMBL	ncrna:known chromosome:GRCm38:6:133761688:133761770:-1 gene:ENSMUSG00000093148 gene_biotype:miRNA transcript_biotype:miRNA	chr6	100	100	0		0
TC0700000116.mm.1	7.39	6.37	0.33	0.34	2.03	0.019876	0.744852	Zscan4f	zinc finger and SCAN domain containing 4F	chr7	11478034 - 11518688	+	uc009fdo.1	Coding		11478034	11518688	40	7 A1|7	665902	uc009fdo.1	UCSC Genes	Mus musculus zinc finger and SCAN domain containing 4F (Zscan4f), mRNA.	chr7	100	100	0		0	uc009fdo.1	Q3URS2	uc009fdo.1	Mm.425380	embryonic tissue| cleavage| morula| blastocyst	uc009fdo.1	GO:0006351	transcription, DNA-templated	inferred from electronic annotation	uc009fdo.1	GO:0000781	chromosome, telomeric region	inferred from electronic annotation	uc009fdo.1	GO:0003676	nucleic acid binding	inferred from electronic annotation
TC0700000210.mm.1	11.1	8.55	0.36	0.66	5.85	0.009881	0.683694	Gm23714	predicted gene, 23714	chr7	15695213 - 15695317	+	ENSMUST00000179259	NonCoding		15695213	15695317	30			ENSMUST00000179259	ENSEMBL	ncrna:known chromosome:GRCm38:7:15695213:15695317:1 gene:ENSMUSG00000095116 gene_biotype:snRNA transcript_biotype:snRNA	chr7	100	100	0		0
TC0700000275.mm.1	7.95	6.85	0.35	0.2	2.14	0.009921	0.684024	Pglyrp1	peptidoglycan recognition protein 1	chr7	18884680 - 18890441	+	NM_009402	Coding		18884680	18890441	30	7|7 A3	21946	NM_009402	RefSeq	Mus musculus peptidoglycan recognition protein 1 (Pglyrp1), mRNA.	chr7	100	100	0		0	NM_009402	O88593	NM_009402	Mm.21855	bone marrow| brain| embryonic tissue| extraembryonic tissue| eye| inner ear| intestine| lung| mammary gland| ovary| salivary gland| tongue| uterus|oocyte| fetus| juvenile| adult	NM_009402	GO:0002221	pattern recognition receptor signaling pathway	not recorded	NM_009402	GO:0005576	extracellular region	inferred from electronic annotation	NM_009402	GO:0005125	cytokine activity	inferred from electronic annotation
TC0700000593.mm.1	7.79	6.59	0.31	0.23	2.29	0.010258	0.687492			chr7	31896505 - 31896945	+		Coding		31896505	31896945	30			XM_003688831	MGI/Jackson Lab	[retired] PREDICTED: 60S ribosomal protein L23a-like (LOC100862361), mRNA.	chr7	100	100	0		0
TC0700000601.mm.1	8.74	7.48	0.54	0.24	2.4	0.047509	0.798732	Gm9149	predicted gene 9149	chr7	32604815 - 32605821	+	ENSMUST00000182724	Pseudogene		32604815	32605821	30			ENSMUST00000182724	ENSEMBL	havana:known chromosome:GRCm38:7:32604815:32605821:1 gene:ENSMUSG00000098205 gene_biotype:pseudogene transcript_biotype:processed_pseudogene	chr7	100	100	0		0
TC0700000602.mm.1	7.7	6.58	0.38	0.23	2.17	0.014406	0.715735	Gm21135	predicted gene, 21135	chr7	32622259 - 32622699	+	XM_003688827	Coding		32622259	32622699	30	7|7	100861685	XM_003688827	RefSeq	[retired] PREDICTED: Mus musculus 60S ribosomal protein L23a-like (LOC100861685), mRNA.	chr7	100	100	0		0
TC0700000695.mm.1	8.19	5.94	0.17	0.69	4.75	0.009457	0.676827	Gm22638	predicted gene, 22638	chr7	38380349 - 38380455	+	ENSMUST00000179674	NonCoding		38380349	38380455	30			ENSMUST00000179674	ENSEMBL	ncrna:known chromosome:GRCm38:7:38380349:38380455:1 gene:ENSMUSG00000094848 gene_biotype:snRNA transcript_biotype:snRNA	chr7	100	100	0		0
TC0700000697.mm.1	10.07	7.59	0.81	0.44	5.6	0.017628	0.731878	Gm24797	predicted gene, 24797	chr7	38792638 - 38792744	+	ENSMUST00000178103	NonCoding		38792638	38792744	30			ENSMUST00000178103	ENSEMBL	ncrna:known chromosome:GRCm38:7:38792638:38792744:1 gene:ENSMUSG00000094419 gene_biotype:snRNA transcript_biotype:snRNA	chr7	100	100	0		0
TC0700000699.mm.1	10.6	8.06	0.91	0.18	5.79	0.024308	0.760129			chr7	39156339 - 39188872	+		NonCoding		39156339	39188872	30			NONMMUT060854	NONCODE	Non-coding transcript identified by NONCODE: Linc	chr7	100	100	0		0
TC0700001268.mm.1	17.59	16.46	0.08	0.33	2.19	0.008448	0.676827	Gm2546	predicted gene 2546	chr7	89607706 - 89608696	+	ENSMUST00000182630	Pseudogene		89607706	89608696	30			ENSMUST00000182630	ENSEMBL	havana:known chromosome:GRCm38:7:89607706:89608696:1 gene:ENSMUSG00000098019 gene_biotype:pseudogene transcript_biotype:processed_pseudogene	chr7	100	100	0		0
TC0700001520.mm.1	8.81	7.36	0.89	0.25	2.73	0.028374	0.769964	Trim34b	tripartite motif-containing 34B	chr7	104244457 - 104340693	+	NM_001243916	Coding		104244457	104340693	226	7 E3|7	434218	NM_001243916	RefSeq	Mus musculus tripartite motif-containing 34B (Trim34b), mRNA.	chr7	100	100	0		0	NM_001243916	J3QNR8	NM_001243916	Mm.485757		NM_001243916	GO:0008150	biological_process	no biological data available	NM_001243916	GO:0005575	cellular_component	no biological data available	NM_001243916	GO:0046872	metal ion binding	inferred from electronic annotation
TC0700001613.mm.1	6.97	5.5	0.39	0.57	2.77	0.046537	0.798732	Gm24888	predicted gene, 24888	chr7	109521280 - 109521409	+	ENSMUST00000104387	NonCoding		109521280	109521409	30			ENSMUST00000104387	ENSEMBL	ncrna:known chromosome:GRCm38:7:109521280:109521409:1 gene:ENSMUSG00000077575 gene_biotype:snoRNA transcript_biotype:snoRNA	chr7	100	100	0		0
TC0700001730.mm.1	7.19	6.12	0.08	0.19	2.09	0.000564	0.548632			chr7	120624249 - 120624416	+		Coding		120624249	120624416	30			XM_003084729	MGI/Jackson Lab	[retired] PREDICTED: predicted gene 7226 (Gm7226), mRNA.	chr7	100	100	0		0
TC0700001755.mm.1	8.06	6.86	0.57	0.23	2.3	0.029626	0.777537	Gm23614	predicted gene, 23614	chr7	122265094 - 122265200	+	ENSMUST00000082598	NonCoding		122265094	122265200	30			ENSMUST00000082598	ENSEMBL	ncrna:known chromosome:GRCm38:7:122265094:122265200:1 gene:ENSMUSG00000064532 gene_biotype:snRNA transcript_biotype:snRNA	chr7	100	100	0		0
TC0700002187.mm.1	10.92	9.07	0.2	0.55	3.6	0.004439	0.665062	Gm26217	predicted gene, 26217	chr7	5127632 - 5127715	-	ENSMUST00000175212	NonCoding		5127632	5127715	30			ENSMUST00000175212	ENSEMBL	ncrna:known chromosome:GRCm38:7:5127632:5127715:-1 gene:ENSMUSG00000092953 gene_biotype:miRNA transcript_biotype:miRNA	chr7	100	100	0		0
TC0700002319.mm.1	7	5.93	0.31	0.08	2.1	0.006806	0.671733	Zscan4a	zinc finger and SCAN domain containing 4A	chr7	10794241 - 10799065	-	NR_033707	Complex		10794241	10799065	40	7 A1|7	434555	NR_033707	RefSeq	Mus musculus zinc finger and SCAN domain containing 4A (Zscan4a), non-coding RNA.	chr7	100	100	0		0	NR_033707	Q80VJ6	NR_033707	Mm.379679	embryonic tissue| heart| pancreas| cleavage| blastocyst| fetus	NR_033707	GO:0006351	transcription, DNA-templated	inferred from electronic annotation	NR_033707	GO:0000781	chromosome, telomeric region	inferred from direct assay	NR_033707	GO:0003676	nucleic acid binding	inferred from electronic annotation
TC0700002323.mm.1	7.01	5.87	0.29	0.34	2.21	0.013157	0.703335	Zscan4d	zinc finger and SCAN domain containing 4D	chr7	11161374 - 11166182	-	NM_001100186	Coding		11161374	11166182	77	7 A1|7	545913	NM_001100186	RefSeq	Mus musculus zinc finger and SCAN domain containing 4D (Zscan4d), mRNA.	chr7	100	100	0		0	NM_001100186	A7KBS4	NM_001100186	Mm.380086	embryonic tissue| cleavage| blastocyst	NM_001100186	GO:0006351	transcription, DNA-templated	inferred from electronic annotation	NM_001100186	GO:0000781	chromosome, telomeric region	inferred from electronic annotation	NM_001100186	GO:0003676	nucleic acid binding	inferred from electronic annotation
TC0700002728.mm.1	14.36	12.5	0.55	0.49	3.64	0.02608	0.763741	Gm23103	predicted gene, 23103	chr7	29737318 - 29737424	-	ENSMUST00000083725	NonCoding		29737318	29737424	30			ENSMUST00000083725	ENSEMBL	ncrna:known chromosome:GRCm38:7:29737318:29737424:-1 gene:ENSMUSG00000065659 gene_biotype:snRNA transcript_biotype:snRNA	chr7	100	100	0		0
TC0700002872.mm.1	8.54	6.47	0.32	0.32	4.19	0.001939	0.58867	Gm22302	predicted gene, 22302	chr7	37824242 - 37824347	-	ENSMUST00000082657	NonCoding		37824242	37824347	30			ENSMUST00000082657	ENSEMBL	ncrna:known chromosome:GRCm38:7:37824242:37824347:-1 gene:ENSMUSG00000064591 gene_biotype:snRNA transcript_biotype:snRNA	chr7	100	100	0		0
TC0700002882.mm.1	7.84	6.32	0.63	0.16	2.86	0.035363	0.792517	Gm4454	predicted gene 4454	chr7	38446621 - 38869694	-	XM_001480228	Coding		38446621	38869694	140	7 B3|7	100043467	XM_001480228	RefSeq	PREDICTED: Mus musculus predicted gene 4454 (Gm4454), mRNA.	chr7	100	100	0		0	ENSMUST00000031488	E9Q844
TC0700002900.mm.1	6.27	5.13	0.12	0.19	2.2	0.00128	0.581162			chr7	40629137 - 40636119	-		NonCoding		40629137	40636119	30			NONMMUT060894	NONCODE	Non-coding transcript identified by NONCODE: Linc	chr7	100	100	0		0
TC0700002919.mm.1	13.69	11.98	0.52	0.59	3.27	0.021304	0.747307	Gm2308	predicted gene 2308	chr7	42125200 - 42126203	-	ENSMUST00000166539	Pseudogene		42125200	42126203	30			ENSMUST00000166539	ENSEMBL	havana:known chromosome:GRCm38:7:42125200:42126203:-1 gene:ENSMUSG00000092257 gene_biotype:pseudogene transcript_biotype:processed_pseudogene	chr7	100	100	0		0
TC0700003274.mm.1	11.95	10.35	0.49	0.44	3.05	0.004951	0.667915	Gm22131	predicted gene, 22131	chr7	59681055 - 59681148	-	ENSMUST00000178415	NonCoding		59681055	59681148	30			ENSMUST00000178415	ENSEMBL	ncrna:known chromosome:GRCm38:7:59681055:59681148:-1 gene:ENSMUSG00000096431 gene_biotype:snoRNA transcript_biotype:snoRNA	chr7	100	100	0		0
TC0700003281.mm.1	10.97	9.29	0.59	0.29	3.2	0.012005	0.698458	Gm23141	predicted gene, 23141	chr7	59705968 - 59706061	-	ENSMUST00000178682	NonCoding		59705968	59706061	30			ENSMUST00000178682	ENSEMBL	ncrna:known chromosome:GRCm38:7:59705968:59706061:-1 gene:ENSMUSG00000094407 gene_biotype:snoRNA transcript_biotype:snoRNA	chr7	100	100	0		0
TC0700003282.mm.1	13.23	11.73	0.63	0.68	2.84	0.020809	0.747307	Gm23767	predicted gene, 23767	chr7	59708469 - 59708562	-	ENSMUST00000179278	NonCoding		59708469	59708562	30			ENSMUST00000179278	ENSEMBL	ncrna:known chromosome:GRCm38:7:59708469:59708562:-1 gene:ENSMUSG00000095734 gene_biotype:snoRNA transcript_biotype:snoRNA	chr7	100	100	0		0
TC0700003290.mm.1	9.92	8.13	0.48	0.18	3.46	0.003668	0.632204	Gm24518	predicted gene, 24518	chr7	59728681 - 59728774	-	ENSMUST00000180275	NonCoding		59728681	59728774	30			ENSMUST00000180275	ENSEMBL	ncrna:known chromosome:GRCm38:7:59728681:59728774:-1 gene:ENSMUSG00000096677 gene_biotype:snoRNA transcript_biotype:snoRNA	chr7	100	100	0		0
TC0700003291.mm.1	12.34	10.8	0.29	0.33	2.91	0.002565	0.618079	Gm25944	predicted gene, 25944	chr7	59731223 - 59731316	-	ENSMUST00000178758	NonCoding		59731223	59731316	30			ENSMUST00000178758	ENSEMBL	ncrna:known chromosome:GRCm38:7:59731223:59731316:-1 gene:ENSMUSG00000096057 gene_biotype:snoRNA transcript_biotype:snoRNA	chr7	100	100	0		0
TC0700003304.mm.1	12.35	10.48	0.58	0.42	3.66	0.006712	0.671733	Gm22776	predicted gene, 22776	chr7	59764088 - 59764181	-	ENSMUST00000178634	NonCoding		59764088	59764181	30			ENSMUST00000178634	ENSEMBL	ncrna:known chromosome:GRCm38:7:59764088:59764181:-1 gene:ENSMUSG00000094109 gene_biotype:snoRNA transcript_biotype:snoRNA	chr7	100	100	0		0
TC0700003308.mm.1	13.28	10.94	0.86	0.4	5.06	0.007276	0.671733	Gm22851	predicted gene, 22851	chr7	59774190 - 59774283	-	ENSMUST00000178741	NonCoding		59774190	59774283	30			ENSMUST00000178741	ENSEMBL	ncrna:known chromosome:GRCm38:7:59774190:59774283:-1 gene:ENSMUSG00000095045 gene_biotype:snoRNA transcript_biotype:snoRNA	chr7	100	100	0		0
TC0700003309.mm.1	15.27	14.12	0.57	0.82	2.23	0.040366	0.796971	Gm25074	predicted gene, 25074	chr7	59776724 - 59776817	-	ENSMUST00000178782	NonCoding		59776724	59776817	30			ENSMUST00000178782	ENSEMBL	ncrna:known chromosome:GRCm38:7:59776724:59776817:-1 gene:ENSMUSG00000095479 gene_biotype:snoRNA transcript_biotype:snoRNA	chr7	100	100	0		0
TC0700003310.mm.1	12.57	10.92	0.93	0.51	3.14	0.017196	0.729146	Gm25157	predicted gene, 25157	chr7	59779250 - 59779343	-	ENSMUST00000178914	NonCoding		59779250	59779343	30			ENSMUST00000178914	ENSEMBL	ncrna:known chromosome:GRCm38:7:59779250:59779343:-1 gene:ENSMUSG00000094060 gene_biotype:snoRNA transcript_biotype:snoRNA	chr7	100	100	0		0
TC0700003311.mm.1	15.23	14.14	0.61	0.84	2.13	0.044113	0.796971	Gm22631	predicted gene, 22631	chr7	59781780 - 59781873	-	ENSMUST00000179656	NonCoding		59781780	59781873	30			ENSMUST00000179656	ENSEMBL	ncrna:known chromosome:GRCm38:7:59781780:59781873:-1 gene:ENSMUSG00000093869 gene_biotype:snoRNA transcript_biotype:snoRNA	chr7	100	100	0		0
TC0700003313.mm.1	12.57	10.92	0.93	0.51	3.14	0.017196	0.729146	Gm22941	predicted gene, 22941	chr7	59786818 - 59786911	-	ENSMUST00000179630	NonCoding		59786818	59786911	30			ENSMUST00000179630	ENSEMBL	ncrna:known chromosome:GRCm38:7:59786818:59786911:-1 gene:ENSMUSG00000095639 gene_biotype:snoRNA transcript_biotype:snoRNA	chr7	100	100	0		0
TC0700003317.mm.1	10.04	7.79	0.7	0.52	4.75	0.016329	0.726533	Gm26097	predicted gene, 26097	chr7	59796905 - 59796997	-	ENSMUST00000179642	NonCoding		59796905	59796997	30			ENSMUST00000179642	ENSEMBL	ncrna:known chromosome:GRCm38:7:59796905:59796997:-1 gene:ENSMUSG00000095349 gene_biotype:snoRNA transcript_biotype:snoRNA	chr7	100	100	0		0
TC0700003318.mm.1	12.57	10.92	0.93	0.51	3.14	0.017196	0.729146	Gm22258	predicted gene, 22258	chr7	59799444 - 59799537	-	ENSMUST00000177645	NonCoding		59799444	59799537	30			ENSMUST00000177645	ENSEMBL	ncrna:known chromosome:GRCm38:7:59799444:59799537:-1 gene:ENSMUSG00000096868 gene_biotype:snoRNA transcript_biotype:snoRNA	chr7	100	100	0		0
TC0700003327.mm.1	15.07	14.05	0.62	0.89	2.02	0.049904	0.801266	Gm22188	predicted gene, 22188	chr7	59871864 - 59871957	-	ENSMUST00000179875	NonCoding		59871864	59871957	30			ENSMUST00000179875	ENSEMBL	ncrna:known chromosome:GRCm38:7:59871864:59871957:-1 gene:ENSMUSG00000094389 gene_biotype:snoRNA transcript_biotype:snoRNA	chr7	100	100	0		0
TC0700003433.mm.1	7.27	6.13	0.25	0.32	2.2	0.013991	0.713126	Gm23042	predicted gene, 23042	chr7	66119303 - 66119403	-	ENSMUST00000083866	NonCoding		66119303	66119403	30			ENSMUST00000083866	ENSEMBL	ncrna:known chromosome:GRCm38:7:66119303:66119403:-1 gene:ENSMUSG00000065800 gene_biotype:snRNA transcript_biotype:snRNA	chr7	100	100	0		0
TC0700003733.mm.1	9.57	8.3	0.45	0.45	2.42	0.046634	0.798732	Gm23928	predicted gene, 23928	chr7	91667149 - 91667293	-	ENSMUST00000082469	NonCoding		91667149	91667293	30			ENSMUST00000082469	ENSEMBL	ncrna:known chromosome:GRCm38:7:91667149:91667293:-1 gene:ENSMUSG00000064403 gene_biotype:snRNA transcript_biotype:snRNA	chr7	100	100	0		0
TC0700003751.mm.1	6.61	5.42	0.64	0.35	2.27	0.039743	0.796971	Gm25684	predicted gene, 25684	chr7	95442351 - 95442457	-	ENSMUST00000083941	NonCoding		95442351	95442457	30			ENSMUST00000083941	ENSEMBL	ncrna:known chromosome:GRCm38:7:95442351:95442457:-1 gene:ENSMUSG00000065875 gene_biotype:snRNA transcript_biotype:snRNA	chr7	100	100	0		0
TC0700003825.mm.1	12.05	10.98	0.46	0.45	2.1	0.030947	0.778635	Gm3200	predicted pseudogene 3200	chr7	100760805 - 100761806	-	ENSMUST00000181493	Pseudogene		100760805	100761806	30			ENSMUST00000181493	ENSEMBL	havana:known chromosome:GRCm38:7:100760805:100761806:-1 gene:ENSMUSG00000097388 gene_biotype:pseudogene transcript_biotype:processed_pseudogene	chr7	100	100	0		0
TC0700003910.mm.1	8.23	7.2	0.44	0.04	2.03	0.018843	0.73732	Hbb-bh3	hemoglobin beta, pseudogene bh3	chr7	103832631 - 103833723	-	ENSMUST00000118954	Complex		103832631	103833723	30			ENSMUST00000118954	ENSEMBL	havana:known chromosome:GRCm38:7:103832631:103833723:-1 gene:ENSMUSG00000083216 gene_biotype:pseudogene transcript_biotype:unprocessed_pseudogene	chr7	100	100	0		0
TC0700003935.mm.1	7.71	5.21	0.72	0.31	5.65	0.00728	0.671733	Gm15135	predicted gene 15135	chr7	104261465 - 104262174	-	ENSMUST00000149813	NonCoding		104261465	104262174	28			ENSMUST00000149813	ENSEMBL	havana:known chromosome:GRCm38:7:104261465:104262174:-1 gene:ENSMUSG00000086886 gene_biotype:antisense transcript_biotype:antisense	chr7	100	100	0		0	ENSMUST00000149813	Q99PP6	ENSMUST00000149813	Mm.466603	embryonic tissue					ENSMUST00000149813	GO:0005622	intracellular	inferred from electronic annotation	ENSMUST00000149813	GO:0008270	zinc ion binding	inferred from electronic annotation
TC0700003936.mm.1	7.24	6.02	0.44	0.2	2.33	0.004697	0.665062	Trim5	tripartite motif-containing 5	chr7	104263386 - 104288132	-	XM_992714	Complex		104263386	104288132	143	7 E3|7	667823	XM_992714	RefSeq	PREDICTED: Mus musculus tripartite motif-containing 5 (Trim5), transcript variant X2, mRNA.	chr7	100	100	0		0	XM_992714	E9PV98	ENSMUST00000051795	Mm.482375	brain| mammary gland| spleen| juvenile	XM_992714	GO:0002221	pattern recognition receptor signaling pathway	not recorded	XM_992714	GO:0000932	cytoplasmic mRNA processing body	not recorded	XM_992714	GO:0004842	ubiquitin-protein transferase activity	not recorded
TC0700003937.mm.1	6.16	5.02	0.27	0.17	2.21	0.005914	0.671733			chr7	104293392 - 104297148	-		NonCoding		104293392	104297148	30			NONMMUT063069	NONCODE	Non-coding transcript identified by NONCODE: Linc	chr7	100	100	0		0
TC0700003938.mm.1	8.1	6.19	0.63	0.2	3.74	0.006593	0.671733	Trim12a	tripartite motif-containing 12A	chr7	104299894 - 104315495	-	NM_023835	Complex		104299894	104315495	166	7 E3|7	76681	NM_023835	RefSeq	Mus musculus tripartite motif-containing 12A (Trim12a), mRNA.	chr7	100	100	0		0	NM_023835	Q99PQ1	NM_023835	Mm.458309	adrenal gland| bone marrow| embryonic tissue| eye| intestine| kidney| liver| lung| prostate| spleen| thymus| tongue| egg cylinder| gastrula| organogenesis| fetus| neonate| juvenile| adult	NM_023835	GO:0008150	biological_process	no biological data available	NM_023835	GO:0005622	intracellular	inferred from electronic annotation	NM_023835	GO:0008270	zinc ion binding	inferred from electronic annotation
TC0700003939.mm.1	7.6	4.71	0.62	0.13	7.39	0.002093	0.58867			chr7	104310509 - 104311058	-		NonCoding		104310509	104311058	30			NONMMUT063072	NONCODE	Non-coding transcript identified by NONCODE: Sense No Exonic	chr7	100	100	0		0
TC0700003948.mm.1	7.64	6.62	0.26	0.43	2.02	0.022191	0.747307	Gm16464	predicted gene 16464	chr7	104501055 - 104502149	-	ENSMUST00000117815	Pseudogene		104501055	104502149	30			ENSMUST00000117815	ENSEMBL	havana:known chromosome:GRCm38:7:104501055:104502149:-1 gene:ENSMUSG00000082154 gene_biotype:pseudogene transcript_biotype:processed_pseudogene	chr7	100	100	0		0
TC0700004011.mm.1	8.56	6.75	0.48	0.2	3.5	0.002652	0.621427	Gm1966	predicted gene 1966	chr7	106595549 - 106644645	-	NM_001277179	Complex		106595549	106644645	90	7 E3|7	434223	NM_001277179	RefSeq	Mus musculus predicted gene 1966 (Gm1966), transcript variant 1, mRNA.	chr7	100	100	0		0	NM_001277179	Q3TA32	NM_001277179	Mm.334112	bone marrow| mammary gland| skin| spleen| juvenile| adult	NM_001277179	GO:0008150	biological_process	no biological data available	NM_001277179	GO:0005575	cellular_component	no biological data available	NM_001277179	GO:0003674	molecular_function	no biological data available
TC0700004069.mm.1	11.27	9.37	0.16	0.56	3.74	0.005093	0.667915	Gm25450	predicted gene, 25450	chr7	109076136 - 109076242	-	ENSMUST00000179144	NonCoding		109076136	109076242	30			ENSMUST00000179144	ENSEMBL	ncrna:known chromosome:GRCm38:7:109076136:109076242:-1 gene:ENSMUSG00000094199 gene_biotype:snRNA transcript_biotype:snRNA	chr7	100	100	0		0
TC0700004158.mm.1	7.08	5.8	0.59	0.22	2.42	0.040334	0.796971			chr7	116396551 - 116399717	-		NonCoding		116396551	116399717	30			NONMMUT063356	NONCODE	Non-coding transcript identified by NONCODE: Sense No Exonic	chr7	100	100	0		0
TC0700004469.mm.1	9.57	8.49	0.38	0.22	2.12	0.023039	0.755065	Gm25798	predicted gene, 25798	chr7	138101433 - 138101539	-	ENSMUST00000082641	NonCoding		138101433	138101539	30			ENSMUST00000082641	ENSEMBL	ncrna:known chromosome:GRCm38:7:138101433:138101539:-1 gene:ENSMUSG00000064575 gene_biotype:snRNA transcript_biotype:snRNA	chr7	100	100	0		0
TC0700004530.mm.1	9.04	7.55	1.34	0.23	2.8	0.042784	0.796971	Irf7	interferon regulatory factor 7	chr7	141262706 - 141266481	-	NM_001252600	Complex		141262706	141266481	244	7 F5|7	54123	NM_001252600	RefSeq	Mus musculus interferon regulatory factor 7 (Irf7), transcript variant 2, mRNA.	chr7	100	100	0		0	NM_001252600	P70434	NM_001252600	Mm.3233	bone| bone marrow| connective tissue| embryonic tissue| extraembryonic tissue| eye| inner ear| intestine| kidney| liver| lung| lymph node| mammary gland| skin| spleen| stomach| thymus| uterus| fetus| neonate| juvenile| adult					NM_001252600	GO:0005634	nucleus	inferred from electronic annotation	NM_001252600	GO:0000975	regulatory region DNA binding	inferred from electronic annotation	NM_001252600	GenMAPP	Apoptosis
TC0800000217.mm.1	6.43	4.91	0.51	0.38	2.87	0.013627	0.708395	Gm2869	predicted gene 2869	chr8	21100651 - 21103271	+	ENSMUST00000124359	Complex		21100651	21103271	30			ENSMUST00000124359	ENSEMBL	havana:known chromosome:GRCm38:8:21100651:21103271:1 gene:ENSMUSG00000085173 gene_biotype:pseudogene transcript_biotype:processed_pseudogene	chr8	100	100	0		0
TC0800000223.mm.1	8.42	6.32	0.93	0.17	4.3	0.045009	0.796971	Defa-ps5	defensin, alpha, pseudogene 5	chr8	21218984 - 21219763	+	ENSMUST00000121541	Complex		21218984	21219763	30			ENSMUST00000121541	ENSEMBL	havana:known chromosome:GRCm38:8:21218984:21219763:1 gene:ENSMUSG00000094321 gene_biotype:pseudogene transcript_biotype:unprocessed_pseudogene	chr8	100	100	0		0
TC0800000225.mm.1	6.99	5.58	0.36	0.32	2.64	0.005313	0.671733	Gm15303	predicted gene 15303	chr8	21236674 - 21239297	+	ENSMUST00000118676	Pseudogene		21236674	21239297	30			ENSMUST00000118676	ENSEMBL	havana:known chromosome:GRCm38:8:21236674:21239297:1 gene:ENSMUSG00000082957 gene_biotype:pseudogene transcript_biotype:processed_pseudogene	chr8	100	100	0		0
TC0800000230.mm.1	8.91	7.01	0.86	0.16	3.73	0.046753	0.798732	Gm15300	predicted gene 15300	chr8	21309162 - 21309942	+	ENSMUST00000122324	Complex		21309162	21309942	30			ENSMUST00000122324	ENSEMBL	havana:known chromosome:GRCm38:8:21309162:21309942:1 gene:ENSMUSG00000083251 gene_biotype:pseudogene transcript_biotype:unprocessed_pseudogene	chr8	100	100	0		0
TC0800000232.mm.1	6.43	5.2	0.57	0.23	2.34	0.026138	0.763842	Gm15302	predicted gene 15302	chr8	21330947 - 21333576	+	ENSMUST00000117779	Pseudogene		21330947	21333576	30			ENSMUST00000117779	ENSEMBL	havana:known chromosome:GRCm38:8:21330947:21333576:1 gene:ENSMUSG00000084377 gene_biotype:pseudogene transcript_biotype:processed_pseudogene	chr8	100	100	0		0
TC0800000234.mm.1	9.4	6.47	0.99	0.31	7.65	0.020978	0.747307	Defa2	defensin, alpha, 2	chr8	21378517 - 21379495	+	NM_001195634	Complex		21378517	21379495	40	8|8	100294660	NM_001195634	RefSeq	Mus musculus defensin, alpha, 2 (Defa2), mRNA.	chr8	100	100	0		0	NM_001195634	P11477	NM_001195634	Mm.425522	intestine| pancreas| juvenile| adult	NM_001195634	GO:0042493	response to drug	inferred from direct assay	NM_001195634	GO:0005615	extracellular space	inferred from direct assay
TC0800000235.mm.1	8.6	6.68	0.91	0.32	3.79	0.029431	0.777537	Gm21002	predicted gene, 21002	chr8	21391811 - 21418321	+	NM_001270555	Complex		21391811	21418321	50	8|8	100505096	NM_001270555	RefSeq	Mus musculus predicted gene, 21002 (Gm21002), mRNA.	chr8	100	100	0		0	NM_001270555	Q45VN2	NM_001270555	Mm.423382	intestine| adult	NM_001270555	GO:0006952	defense response	inferred from electronic annotation	NM_001270555	GO:0005576	extracellular region	inferred from electronic annotation
TC0800000237.mm.1	8.01	6.46	0.68	0.1	2.92	0.043895	0.796971	Gm15305	predicted gene 15305	chr8	21438675 - 21439467	+	ENSMUST00000120354	Complex		21438675	21439467	30			ENSMUST00000120354	ENSEMBL	havana:known chromosome:GRCm38:8:21438675:21439467:1 gene:ENSMUSG00000084344 gene_biotype:pseudogene transcript_biotype:unprocessed_pseudogene	chr8	100	100	0		0
TC0800000242.mm.1	9.72	6.82	1	0.34	7.45	0.018971	0.740403	Defa20	defensin, alpha, 20	chr8	21509256 - 21510237	+	NM_183268	Coding		21509256	21510237	40	8 A2|8	68009	NM_183268	RefSeq	Mus musculus defensin, alpha, 20 (Defa20), mRNA.	chr8	100	100	0		0	NM_183268	Q45VN2	NM_183268	Mm.327348	intestine| pancreas| prostate| juvenile| adult	NM_183268	GO:0019731	antibacterial humoral response	inferred from direct assay	NM_183268	GO:0005615	extracellular space	inferred from direct assay
TC0800000243.mm.1	9.6	6.68	1.05	0.31	7.57	0.023002	0.755065	Gm15308	predicted gene 15308	chr8	21529030 - 21530012	+	NM_001177521	Coding		21529030	21530012	40	8 A2|8	100041890	NM_001177521	RefSeq	Mus musculus predicted gene 15308 (Gm15308), mRNA.	chr8	100	100	0		0	NM_001177521	Q45VN2	NM_001177521	Mm.423382	intestine| adult	NM_001177521	GO:0006952	defense response	inferred from electronic annotation	NM_001177521	GO:0005576	extracellular region	inferred from electronic annotation
TC0800000245.mm.1	7.85	6.51	0.61	0.1	2.54	0.04296	0.796971	Gm15311	predicted gene 15311	chr8	21576640 - 21577426	+	ENSMUST00000119682	Complex		21576640	21577426	30			ENSMUST00000119682	ENSEMBL	havana:known chromosome:GRCm38:8:21576640:21577426:1 gene:ENSMUSG00000083987 gene_biotype:pseudogene transcript_biotype:unprocessed_pseudogene	chr8	100	100	0		0
TC0800000247.mm.1	12.12	10.25	0.35	0.63	3.66	0.023709	0.760099	Gm15312	predicted gene 15312	chr8	21592341 - 21592611	+	ENSMUST00000118827	Complex		21592341	21592611	30			ENSMUST00000118827	ENSEMBL	havana:known chromosome:GRCm38:8:21592341:21592611:1 gene:ENSMUSG00000084041 gene_biotype:pseudogene transcript_biotype:processed_pseudogene	chr8	100	100	0		0
TC0800000248.mm.1	6.87	5.11	0.23	0.33	3.38	0.001449	0.581162	Gm15314	predicted gene 15314	chr8	21598968 - 21601526	+	ENSMUST00000120740	Pseudogene		21598968	21601526	30			ENSMUST00000120740	ENSEMBL	havana:known chromosome:GRCm38:8:21598968:21601526:1 gene:ENSMUSG00000082323 gene_biotype:pseudogene transcript_biotype:processed_pseudogene	chr8	100	100	0		0
TC0800000253.mm.1	8.42	6.44	0.87	0.06	3.93	0.041764	0.796971	Defa-ps9	defensin, alpha, pseudogene 9	chr8	21688648 - 21689428	+	ENSMUST00000118264	Complex		21688648	21689428	30			ENSMUST00000118264	ENSEMBL	havana:known chromosome:GRCm38:8:21688648:21689428:1 gene:ENSMUSG00000082859 gene_biotype:pseudogene transcript_biotype:unprocessed_pseudogene	chr8	100	100	0		0
TC0800000362.mm.1	9.03	7.56	0.22	0.45	2.77	0.008472	0.676827	Gm8100	predicted gene 8100	chr8	28185840 - 28186827	+	ENSMUST00000182906	Complex		28185840	28186827	30			ENSMUST00000182906	ENSEMBL	havana:known chromosome:GRCm38:8:28185840:28186827:1 gene:ENSMUSG00000098056 gene_biotype:pseudogene transcript_biotype:processed_pseudogene	chr8	100	100	0		0
TC0800000534.mm.1	7.37	6.08	0.3	0.45	2.45	0.01706	0.729146	Gm24669	predicted gene, 24669	chr8	46272051 - 46272147	+	ENSMUST00000158936	NonCoding		46272051	46272147	30			ENSMUST00000158936	ENSEMBL	ncrna:known chromosome:GRCm38:8:46272051:46272147:1 gene:ENSMUSG00000089561 gene_biotype:snRNA transcript_biotype:snRNA	chr8	100	100	0		0
TC0800000621.mm.1	7.44	6.23	0.35	0.19	2.3	0.006349	0.671733	Hpgd	hydroxyprostaglandin dehydrogenase 15 (NAD)	chr8	56294537 - 56321046	+	NM_008278	Complex		56294537	56321046	100	8 B3.2|8	15446	NM_008278	RefSeq	Mus musculus hydroxyprostaglandin dehydrogenase 15 (NAD) (Hpgd), mRNA.	chr8	100	100	0		0	NM_008278	Q8VCC1	NM_008278	Mm.18832	bone| brain| connective tissue| dorsal root ganglion| embryonic tissue| extraembryonic tissue| eye| inner ear| intestine| joint| kidney| liver| lung| lymph node| mammary gland| ovary| pancreas| pineal gland| prostate| skin| spleen| stomach| testis| thymus| tongue| uterus| vesicular gland| organogenesis| fetus| neonate| juvenile| adult	NM_008278	GO:0006629	lipid metabolic process	inferred from electronic annotation	NM_008278	GO:0005737	cytoplasm	inferred from electronic annotation	NM_008278	GO:0003824	catalytic activity	not recorded	NM_008278	GenMAPP	Prostaglandin_synthesis_regulation
TC0800000643.mm.1	8.33	7.26	0.61	0.25	2.1	0.038349	0.796677	Gm26164	predicted gene, 26164	chr8	60079590 - 60079693	+	ENSMUST00000083793	NonCoding		60079590	60079693	30			ENSMUST00000083793	ENSEMBL	ncrna:known chromosome:GRCm38:8:60079590:60079693:1 gene:ENSMUSG00000065727 gene_biotype:snRNA transcript_biotype:snRNA	chr8	100	100	0		0
TC0800000895.mm.1	9.19	7.67	0.22	0.48	2.87	0.010834	0.697166	Gm4891	predicted gene 4891	chr8	80933677 - 80934588	+	ENSMUST00000182279	Pseudogene		80933677	80934588	30			ENSMUST00000182279	ENSEMBL	havana:known chromosome:GRCm38:8:80933677:80934588:1 gene:ENSMUSG00000098223 gene_biotype:pseudogene transcript_biotype:processed_pseudogene	chr8	100	100	0		0
TC0800000910.mm.1	8.72	7.41	0.12	0.25	2.47	0.001823	0.586631	Gm25138	predicted gene, 25138	chr8	82409091 - 82409226	+	ENSMUST00000083248	NonCoding		82409091	82409226	30			ENSMUST00000083248	ENSEMBL	ncrna:known chromosome:GRCm38:8:82409091:82409226:1 gene:ENSMUSG00000065182 gene_biotype:snoRNA transcript_biotype:snoRNA	chr8	100	100	0		0
TC0800000982.mm.1	10.75	8.02	1.19	0.24	6.63	0.008326	0.676827	Wdr83os	WD repeat domain 83 opposite strand	chr8	85080740 - 85082339	+	NM_001001493	Complex		85080740	85082339	70	8 C3|8	414077	NM_001001493	RefSeq	Mus musculus WD repeat domain 83 opposite strand (Wdr83os), mRNA.	chr8	100	100	0		0	NM_001001493	Q6ZWX0	NM_001001493	Mm.35790	adipose tissue| blood| bone marrow| brain| embryonic tissue| epididymis| extraembryonic tissue| eye| heart| inner ear| intestine| joint| kidney| liver| lung| lymph node| mammary gland| muscle| ovary| pancreas| prostate| skin| spinal cord| stomach| testis| thymus| thyroid| tongue|oocyte| unfertilized ovum| blastocyst| egg cylinder| gastrula| organogenesis| fetus| neonate| juvenile| adult	NM_001001493	GO:0008150	biological_process	no biological data available	NM_001001493	GO:0016020	membrane	inferred from electronic annotation	NM_001001493	GO:0003674	molecular_function	no biological data available
TC0800001543.mm.1	7.94	4.93	0.49	1.23	8.07	0.03429	0.790132	Gm24459	predicted gene, 24459	chr8	124357238 - 124357323	+	ENSMUST00000082730	NonCoding		124357238	124357323	30			ENSMUST00000082730	ENSEMBL	ncrna:known chromosome:GRCm38:8:124357238:124357323:1 gene:ENSMUSG00000064664 gene_biotype:snRNA transcript_biotype:snRNA	chr8	100	100	0		0
TC0800001836.mm.1	7.29	5.99	0.54	0.46	2.45	0.016616	0.726533	Gm23142	predicted gene, 23142	chr8	21040256 - 21040360	-	ENSMUST00000101848	NonCoding		21040256	21040360	30			ENSMUST00000101848	ENSEMBL	ncrna:known chromosome:GRCm38:8:21040256:21040360:-1 gene:ENSMUSG00000094406 gene_biotype:snRNA transcript_biotype:snRNA	chr8	100	100	0		0
TC0800001839.mm.1	6.37	4.96	0.52	0.25	2.65	0.012999	0.702316	Gm26240	predicted gene, 26240	chr8	21176768 - 21176872	-	ENSMUST00000101893	NonCoding		21176768	21176872	30			ENSMUST00000101893	ENSEMBL	ncrna:known chromosome:GRCm38:8:21176768:21176872:-1 gene:ENSMUSG00000095431 gene_biotype:snRNA transcript_biotype:snRNA	chr8	100	100	0		0
TC0800001847.mm.1	7.06	5.67	0.43	0.22	2.62	0.007578	0.671733	Gm24423	predicted gene, 24423	chr8	21548060 - 21548165	-	ENSMUST00000101982	NonCoding		21548060	21548165	30			ENSMUST00000101982	ENSEMBL	ncrna:known chromosome:GRCm38:8:21548060:21548165:-1 gene:ENSMUSG00000075934 gene_biotype:snRNA transcript_biotype:snRNA	chr8	100	100	0		0
TC0800001865.mm.1	8.84	7.64	0.48	0.14	2.3	0.015043	0.716766	Rpl30-ps2	ribosomal protein L30, pseudogene 2	chr8	22230902 - 22231192	-	ENSMUST00000160070	Pseudogene		22230902	22231192	30			ENSMUST00000160070	ENSEMBL	havana:known chromosome:GRCm38:8:22230902:22231192:-1 gene:ENSMUSG00000090007 gene_biotype:pseudogene transcript_biotype:processed_pseudogene	chr8	100	100	0		0
TC0800001871.mm.1	9.66	8.66	0.55	0.43	2	0.03199	0.779442	Vdac3	voltage-dependent anion channel 3	chr8	22577075 - 22593813	-	NM_001198998	Coding		22577075	22593813	93	8 A2|8 11.42 cM	22335	NM_001198998	RefSeq	Mus musculus voltage-dependent anion channel 3 (Vdac3), transcript variant 1, mRNA.	chr8	100	100	0		0	NM_001198998	Q60931	NM_001198998	Mm.227704	bladder| blood| bone| bone marrow| brain| connective tissue| dorsal root ganglion| embryonic tissue| extraembryonic tissue| eye| heart| inner ear| intestine| joint| kidney| liver| lung| lymph node| mammary gland| molar| muscle| ovary| pancreas| pituitary gland| prostate| salivary gland| skin| spinal cord| spleen| stomach| sympathetic ganglion| testis| thymus| tongue|oocyte| cleavage| morula| blas…	NM_001198998	GO:0001662	behavioral fear response	inferred from mutant phenotype	NM_001198998	GO:0005634	nucleus	not recorded	NM_001198998	GO:0000166	nucleotide binding	inferred from electronic annotation
TC0800001969.mm.1	7.14	5.77	0.5	0.41	2.59	0.020469	0.747307			chr8	29545437 - 29546305	-		NonCoding		29545437	29546305	29			NONMMUT065089	NONCODE	Non-coding transcript identified by NONCODE: Linc	chr8	100	100	0		0
TC0800002016.mm.1	6.07	4.78	0.39	0.39	2.45	0.040179	0.796971			chr8	33902167 - 33902936	-		NonCoding		33902167	33902936	30			NONMMUT065169	NONCODE	Non-coding transcript identified by NONCODE: Sense No Exonic	chr8	100	100	0		0
TC0800002053.mm.1	8.37	6.15	0.86	0.17	4.65	0.005921	0.671733			chr8	35578979 - 35580074	-		NonCoding		35578979	35580074	30			KnowTID_00007220	Luo lincRNA	Non-coding transcript identified by Luo, et al.	chr8	100	100	0		0
TC0800002062.mm.1	11.4	9.44	0.29	0.81	3.91	0.038987	0.796677	Gm5787	predicted gene 5787	chr8	36372599 - 36373642	-	ENSMUST00000183049	Pseudogene		36372599	36373642	30			ENSMUST00000183049	ENSEMBL	havana:known chromosome:GRCm38:8:36372599:36373642:-1 gene:ENSMUSG00000098154 gene_biotype:pseudogene transcript_biotype:processed_pseudogene	chr8	100	100	0		0
TC0800002121.mm.1	9.07	7.71	0.64	0.48	2.57	0.04945	0.800865	Frg1	FSHD region gene 1	chr8	41397454 - 41417118	-	NM_013522	Coding		41397454	41417118	100	8 A4|8 23.89 cM	14300	NM_013522	RefSeq	Mus musculus FSHD region gene 1 (Frg1), mRNA.	chr8	100	100	0		0	NM_013522	P97376	NM_013522	Mm.217312	bladder| blood| bone marrow| brain| connective tissue| embryonic tissue| extraembryonic tissue| eye| heart| intestine| liver| lung| lymph node| mammary gland| muscle| ovary| pancreas| prostate| spleen| testis| thymus| tongue| cleavage| blastocyst| gastrula| organogenesis| fetus| neonate| juvenile| adult	NM_013522	GO:0006364	rRNA processing	inferred from electronic annotation	NM_013522	GO:0005634	nucleus	inferred from electronic annotation	NM_013522	GO:0044822	poly(A) RNA binding	not recorded
TC0800002122.mm.1	12.71	11.71	0.33	0.43	2.01	0.02096	0.747307	Gm2193	predicted gene 2193	chr8	41608668 - 41609669	-	ENSMUST00000183246	Pseudogene		41608668	41609669	30			ENSMUST00000183246	ENSEMBL	havana:known chromosome:GRCm38:8:41608668:41609669:-1 gene:ENSMUSG00000098149 gene_biotype:pseudogene transcript_biotype:processed_pseudogene	chr8	100	100	0		0
TC0800002157.mm.1	11.47	10.04	0.25	0.34	2.68	0.004472	0.665062	Gm10313	predicted pseudogene 10313	chr8	46254677 - 46255678	-	ENSMUST00000095320	Pseudogene		46254677	46255678	30			ENSMUST00000095320	ENSEMBL	ensembl_havana_transcript:known chromosome:GRCm38:8:46254677:46255678:-1 gene:ENSMUSG00000071102 gene_biotype:pseudogene transcript_biotype:processed_pseudogene	chr8	100	100	0		0
TC0800002514.mm.1	9.1	7.09	0.72	0.6	4.03	0.030318	0.778635	Gm22044	predicted gene, 22044	chr8	79014364 - 79014470	-	ENSMUST00000082992	NonCoding		79014364	79014470	30			ENSMUST00000082992	ENSEMBL	ncrna:known chromosome:GRCm38:8:79014364:79014470:-1 gene:ENSMUSG00000064926 gene_biotype:snRNA transcript_biotype:snRNA	chr8	100	100	0		0
TC0800002629.mm.1	12.38	10.65	0.38	0.36	3.32	0.008027	0.674431	Gm16177	predicted gene 16177	chr8	86659318 - 86660035	-	ENSMUST00000120728	Pseudogene		86659318	86660035	30			ENSMUST00000120728	ENSEMBL	havana:known chromosome:GRCm38:8:86659318:86660035:-1 gene:ENSMUSG00000082484 gene_biotype:pseudogene transcript_biotype:processed_pseudogene	chr8	100	100	0		0
TC0800002780.mm.1	6.68	5.24	0.54	0.23	2.7	0.010251	0.687492			chr8	101779787 - 101783867	-		NonCoding		101779787	101783867	27			NONMMUT066890	NONCODE	Non-coding transcript identified by NONCODE: Linc	chr8	100	100	0		0
TC0800002990.mm.1	6.23	5.14	0.31	0.21	2.14	0.009133	0.676827	Gm23677	predicted gene, 23677	chr8	115591170 - 115591273	-	ENSMUST00000083156	NonCoding		115591170	115591273	30			ENSMUST00000083156	ENSEMBL	ncrna:known chromosome:GRCm38:8:115591170:115591273:-1 gene:ENSMUSG00000065090 gene_biotype:snRNA transcript_biotype:snRNA	chr8	100	100	0		0
TC0900000082.mm.1	11.55	9.68	0.32	0.66	3.67	0.008874	0.676827	Gm26189	predicted gene, 26189	chr9	13275516 - 13275622	+	ENSMUST00000179879	NonCoding		13275516	13275622	30			ENSMUST00000179879	ENSEMBL	ncrna:known chromosome:GRCm38:9:13275516:13275622:1 gene:ENSMUSG00000095068 gene_biotype:snRNA transcript_biotype:snRNA	chr9	100	100	0		0
TC0900000102.mm.1	8.3	6.99	0.57	0.01	2.49	0.016132	0.726533			chr9	14323600 - 14324940	+		NonCoding		14323600	14324940	30			NONMMUT068126	NONCODE	Non-coding transcript identified by NONCODE: Sense No Exonic	chr9	100	100	0		0
TC0900000327.mm.1	10.21	5.45	1.09	0.06	27.13	0.002876	0.624253			chr9	35071272 - 35080404	+		NonCoding		35071272	35080404	30			uc009osn.1	UCSC Genes	Mus musculus 16 days neonate thymus cDNA, RIKEN full-length enriched library, clone:A130069A15 product:unclassifiable, full insert sequence.	chr9	100	100	0		0
TC0900000371.mm.1	7.47	6.13	0.32	0.32	2.52	0.010371	0.689639	Gm8343	predicted gene 8343	chr9	37685941 - 37686934	+	ENSMUST00000182705	Pseudogene		37685941	37686934	30			ENSMUST00000182705	ENSEMBL	havana:known chromosome:GRCm38:9:37685941:37686934:1 gene:ENSMUSG00000097946 gene_biotype:pseudogene transcript_biotype:processed_pseudogene	chr9	100	100	0		0
TC0900000616.mm.1	8.11	6.57	0.73	0.5	2.92	0.019097	0.742218			chr9	51215733 - 51219521	+		NonCoding		51215733	51219521	30			NONMMUT069091	NONCODE	Non-coding transcript identified by NONCODE: Sense No Exonic	chr9	100	100	0		0
TC0900000759.mm.1	8.8	7.62	0.53	0.16	2.27	0.040137	0.796971			chr9	59890252 - 59891716	+		NonCoding		59890252	59891716	30			NONMMUT069390	NONCODE	Non-coding transcript identified by NONCODE: Sense No Exonic	chr9	100	100	0		0
TC0900000856.mm.1	7.85	6.73	0.12	0.07	2.18	0.00015	0.510069	Gm23248	predicted gene, 23248	chr9	65900201 - 65900308	+	ENSMUST00000083367	NonCoding		65900201	65900308	30			ENSMUST00000083367	ENSEMBL	ncrna:known chromosome:GRCm38:9:65900201:65900308:1 gene:ENSMUSG00000065301 gene_biotype:snRNA transcript_biotype:snRNA	chr9	100	100	0		0
TC0900001144.mm.1	9.31	7.39	0.47	0.45	3.77	0.012263	0.698458	Gm24463	predicted gene, 24463	chr9	89075336 - 89075407	+	ENSMUST00000178417	NonCoding		89075336	89075407	30			ENSMUST00000178417	ENSEMBL	ncrna:known chromosome:GRCm38:9:89075336:89075407:1 gene:ENSMUSG00000096473 gene_biotype:snoRNA transcript_biotype:snoRNA	chr9	100	100	0		0
TC0900001326.mm.1	6.16	4.35	0.48	0.19	3.49	0.004965	0.667915			chr9	105409147 - 105411269	+		NonCoding		105409147	105411269	30			KnowTID_00007580	Luo lincRNA	Non-coding transcript identified by Luo, et al.	chr9	100	100	0		0
TC0900001361.mm.1	7.54	6.05	0.49	0.07	2.81	0.006498	0.671733	Gm17117	predicted gene 17117	chr9	107115074 - 107115372	+	ENSMUST00000163665	Complex		107115074	107115372	30			ENSMUST00000163665	ENSEMBL	havana:known chromosome:GRCm38:9:107115074:107115372:1 gene:ENSMUSG00000091669 gene_biotype:pseudogene transcript_biotype:processed_pseudogene	chr9	100	100	0		0
TC0900001915.mm.1	7.62	6.26	0.56	0.28	2.57	0.018804	0.73732			chr9	22772751 - 22772835	-		NonCoding		22772751	22772835	30			ENSMUST00000184937	ENSEMBL	ncrna:known chromosome:GRCm38:9:22772751:22772835:-1 gene:ENSMUSG00000098940 gene_biotype:snRNA transcript_biotype:snRNA	chr9	100	100	0		0
TC0900001988.mm.1	12.36	10.77	0.06	0.51	3.02	0.009192	0.676827	Gm22060	predicted gene, 22060	chr9	32446822 - 32446928	-	ENSMUST00000082558	NonCoding		32446822	32446928	30			ENSMUST00000082558	ENSEMBL	ncrna:known chromosome:GRCm38:9:32446822:32446928:-1 gene:ENSMUSG00000064492 gene_biotype:snRNA transcript_biotype:snRNA	chr9	100	100	0		0
TC0900002004.mm.1	10.3	5.55	0.49	0.16	26.91	8.9e-05	0.361785			chr9	35073787 - 35075506	-		NonCoding		35073787	35075506	30			NONMMUT068559	NONCODE	Non-coding transcript identified by NONCODE: Sense No Exonic	chr9	100	100	0		0
TC0900002005.mm.1	10.24	6.17	0.56	0.12	16.82	0.000244	0.51833			chr9	35079772 - 35087806	-		NonCoding		35079772	35087806	30			NONMMUT068561	NONCODE	Non-coding transcript identified by NONCODE: Sense No Exonic	chr9	100	100	0		0
TC0900002006.mm.1	10.12	6.36	0.74	0.22	13.55	0.000893	0.55065			chr9	35089719 - 35091455	-		NonCoding		35089719	35091455	30			NONMMUT068562	NONCODE	Non-coding transcript identified by NONCODE: Sense No Exonic	chr9	100	100	0		0
TC0900002203.mm.1	7.11	5.9	0.45	0.1	2.32	0.013174	0.703335	Gm22069	predicted gene, 22069	chr9	45634706 - 45634812	-	ENSMUST00000179911	NonCoding		45634706	45634812	30			ENSMUST00000179911	ENSEMBL	ncrna:known chromosome:GRCm38:9:45634706:45634812:-1 gene:ENSMUSG00000096202 gene_biotype:snRNA transcript_biotype:snRNA	chr9	100	100	0		0
TC0900002207.mm.1	13.47	11.61	0.14	0.4	3.64	0.001795	0.581162	Gm7286	predicted gene 7286	chr9	45835929 - 45836935	-	ENSMUST00000182691	Pseudogene		45835929	45836935	30			ENSMUST00000182691	ENSEMBL	havana:known chromosome:GRCm38:9:45835929:45836935:-1 gene:ENSMUSG00000098194 gene_biotype:pseudogene transcript_biotype:processed_pseudogene	chr9	100	100	0		0
TC0900002223.mm.1	8.78	7.29	0.63	0.21	2.81	0.028507	0.771059	Gm22805	predicted gene, 22805	chr9	46630113 - 46630219	-	ENSMUST00000082739	NonCoding		46630113	46630219	30			ENSMUST00000082739	ENSEMBL	ncrna:known chromosome:GRCm38:9:46630113:46630219:-1 gene:ENSMUSG00000064673 gene_biotype:snRNA transcript_biotype:snRNA	chr9	100	100	0		0
TC0900002230.mm.1	12.02	10.49	0.35	0.57	2.89	0.015652	0.720929	Gm22286	predicted gene, 22286	chr9	47525616 - 47525722	-	ENSMUST00000179708	NonCoding		47525616	47525722	30			ENSMUST00000179708	ENSEMBL	ncrna:known chromosome:GRCm38:9:47525616:47525722:-1 gene:ENSMUSG00000094895 gene_biotype:snRNA transcript_biotype:snRNA	chr9	100	100	0		0
TC0900002259.mm.1	9	7.29	0.52	0.27	3.26	0.010791	0.696429	Gm25633	predicted gene, 25633	chr9	49825869 - 49825975	-	ENSMUST00000178565	NonCoding		49825869	49825975	30			ENSMUST00000178565	ENSEMBL	ncrna:known chromosome:GRCm38:9:49825869:49825975:-1 gene:ENSMUSG00000094255 gene_biotype:snRNA transcript_biotype:snRNA	chr9	100	100	0		0
TC0900002569.mm.1	13.08	9.51	0.13	0.87	11.86	0.003722	0.632204	Gm22169	predicted gene, 22169	chr9	68461339 - 68461445	-	ENSMUST00000083229	NonCoding		68461339	68461445	30			ENSMUST00000083229	ENSEMBL	ncrna:known chromosome:GRCm38:9:68461339:68461445:-1 gene:ENSMUSG00000096639 gene_biotype:snRNA transcript_biotype:snRNA	chr9	100	100	0		0
TC0900002597.mm.1	10.53	8.66	0.52	0.33	3.67	0.007809	0.671733	Gm23730	predicted gene, 23730	chr9	70521598 - 70521704	-	ENSMUST00000083236	NonCoding		70521598	70521704	30			ENSMUST00000083236	ENSEMBL	ncrna:known chromosome:GRCm38:9:70521598:70521704:-1 gene:ENSMUSG00000094366 gene_biotype:snRNA transcript_biotype:snRNA	chr9	100	100	0		0
TC0900002682.mm.1	11.98	10.71	0.44	0.47	2.41	0.033887	0.789356	Gm3671	predicted gene 3671	chr9	75693653 - 75694659	-	ENSMUST00000182463	Pseudogene		75693653	75694659	30			ENSMUST00000182463	ENSEMBL	havana:known chromosome:GRCm38:9:75693653:75694659:-1 gene:ENSMUSG00000098232 gene_biotype:pseudogene transcript_biotype:processed_pseudogene	chr9	100	100	0		0
TC0900002794.mm.1	5.46	4.45	0.25	0.18	2.01	0.005144	0.671211	Gm25528	predicted gene, 25528	chr9	87888456 - 87888587	-	ENSMUST00000180264	NonCoding		87888456	87888587	30			ENSMUST00000180264	ENSEMBL	ncrna:known chromosome:GRCm38:9:87888456:87888587:-1 gene:ENSMUSG00000093937 gene_biotype:snoRNA transcript_biotype:snoRNA	chr9	100	100	0		0
TC0900002996.mm.1	10.62	6.34	0.38	1.58	19.49	0.016346	0.726533	Gm22720	predicted gene, 22720	chr9	105673465 - 105673551	-	ENSMUST00000122710	NonCoding		105673465	105673551	30			ENSMUST00000122710	ENSEMBL	ncrna:known chromosome:GRCm38:9:105673465:105673551:-1 gene:ENSMUSG00000084659 gene_biotype:snRNA transcript_biotype:snRNA	chr9	100	100	0		0
TC0900003068.mm.1	7.56	5.85	0.07	0.62	3.28	0.020606	0.747307	Gm24259	predicted gene, 24259	chr9	108738752 - 108738858	-	ENSMUST00000083740	NonCoding		108738752	108738858	30			ENSMUST00000083740	ENSEMBL	ncrna:known chromosome:GRCm38:9:108738752:108738858:-1 gene:ENSMUSG00000065674 gene_biotype:snRNA transcript_biotype:snRNA	chr9	100	100	0		0
TC0X00000116.mm.1	7.49	6.48	0.62	0.3	2.02	0.026396	0.764703			chrX	9484713 - 9487008	+		NonCoding		9484713	9487008	30			NONMMUT071807	NONCODE	Non-coding transcript identified by NONCODE: Linc	chrX	100	100	0		0
TC0X00000149.mm.1	9.16	7.9	0.37	0.08	2.4	0.007912	0.672943			chrX	12206734 - 12211753	+		NonCoding		12206734	12211753	30			NONMMUT071856	NONCODE	Non-coding transcript identified by NONCODE: Linc	chrX	100	100	0		0
TC0X00000745.mm.1	10.37	8.49	0.78	0.46	3.69	0.021213	0.747307	Vbp1	von Hippel-Lindau binding protein 1	chrX	75514297 - 75534946	+	NM_011692	Complex		75514297	75534946	90	X A7.3|X 38.25 cM	22327	NM_011692	RefSeq	Mus musculus von Hippel-Lindau binding protein 1 (Vbp1), mRNA.	chrX	100	100	0		0	NM_011692	P61759	NM_011692	Mm.8294	bone| bone marrow| brain| connective tissue| dorsal root ganglion| embryonic tissue| extraembryonic tissue| eye| heart| inner ear| kidney| liver| lung| lymph node| mammary gland| molar| muscle| nasopharynx| ovary| pancreas| pineal gland| pituitary gland| prostate| skin| spinal cord| spleen| sympathetic ganglion| testis| thymus|oocyte| cleavage| morula| blastocyst| egg cylinder| gastrula| organoge…	NM_011692	GO:0006457	protein folding	inferred from electronic annotation	NM_011692	GO:0005634	nucleus	traceable author statement	NM_011692	GO:0051082	unfolded protein binding	inferred from electronic annotation
TC0X00001176.mm.1	12.52	11.03	0.4	0.36	2.81	0.008743	0.676827	Gm5863	predicted gene 5863	chrX	120160710 - 120161717	+	ENSMUST00000121760	Pseudogene		120160710	120161717	30			ENSMUST00000121760	ENSEMBL	ensembl_havana_transcript:known chromosome:GRCm38:X:120160710:120161717:1 gene:ENSMUSG00000082927 gene_biotype:pseudogene transcript_biotype:processed_pseudogene	chrX	100	100	0		0
TC0X00001192.mm.1	7.61	5.92	0.36	0.47	3.22	0.003186	0.627318	Gm4992	predicted pseudogene 4992	chrX	121913227 - 121913994	+	ENSMUST00000101267	Pseudogene		121913227	121913994	30			ENSMUST00000101267	ENSEMBL	[retired] cdna:pseudogene chromosome:GRCm38:X:121913464:121913994:1 gene:ENSMUSG00000084110 gene_biotype:pseudogene transcript_biotype:processed_pseudogene	chrX	100	100	0		0
TC0X00001203.mm.1	6.63	5.58	0.44	0.11	2.07	0.036613	0.794118	Gm14951	predicted gene 14951	chrX	123253138 - 123260815	+	ENSMUST00000143622	NonCoding		123253138	123260815	30			ENSMUST00000143622	ENSEMBL	havana:known chromosome:GRCm38:X:123253138:123260815:1 gene:ENSMUSG00000084776 gene_biotype:lincRNA transcript_biotype:lincRNA	chrX	100	100	0		0
TC0X00001206.mm.1	6.82	4.86	0.27	0.49	3.9	0.006758	0.671733	Gm2411	predicted gene 2411	chrX	123377783 - 123378680	+	XM_001473145	Coding		123377783	123378680	17	X E3|X	100039763	XM_001473145	RefSeq	[retired] PREDICTED: Mus musculus predicted gene 2411 (Gm2411), mRNA.	chrX	100	100	0		0
TC0X00001207.mm.1	10.06	8.25	0.2	0.78	3.51	0.040975	0.796971	Rps12-ps22	ribosomal protein S12, pseudogene 22	chrX	123514427 - 123514828	+	ENSMUST00000179382	Complex		123514427	123514828	30			ENSMUST00000179382	ENSEMBL	havana:known chromosome:GRCm38:X:123514427:123514828:1 gene:ENSMUSG00000095277 gene_biotype:pseudogene transcript_biotype:processed_pseudogene	chrX	100	100	0		0
TC0X00001208.mm.1	7.83	5.98	0.61	0.24	3.61	0.01625	0.726533	Gm6604	predicted gene 6604	chrX	123581700 - 123602172	+	XM_621081	Coding		123581700	123602172	32	X E3|X	625591	XM_621081	RefSeq	[retired] PREDICTED: Mus musculus predicted gene 6604 (Gm6604), mRNA.	chrX	100	100	0		0	ENSMUST00000178457	J3QNM1	ENSMUST00000178457	Mm.391303	testis| adult	ENSMUST00000178457	GO:0008150	biological_process	no biological data available	ENSMUST00000178457	GO:0005575	cellular_component	no biological data available	ENSMUST00000178457	GO:0003674	molecular_function	no biological data available
TC0X00001213.mm.1	6.89	5.51	0.17	0.31	2.6	0.003626	0.632204	Gm5167	predicted gene 5167	chrX	123788228 - 123813765	+	XM_356374	Complex		123788228	123813765	42	X E3|X	382265	XM_356374	RefSeq	[retired] PREDICTED: Mus musculus predicted gene 5167 (Gm5167), mRNA.	chrX	100	100	0		0	ENSMUST00000178148	J3QJW5				ENSMUST00000178148	GO:0008150	biological_process	no biological data available	ENSMUST00000178148	GO:0005739	mitochondrion	inferred from direct assay	ENSMUST00000178148	GO:0003674	molecular_function	no biological data available
TC0X00001214.mm.1	6.32	4.87	0.31	0.38	2.72	0.010571	0.690871			chrX	123789036 - 123789969	+		NonCoding		123789036	123789969	30			KnowTID_00007958	Luo lincRNA	Non-coding transcript identified by Luo, et al.	chrX	100	100	0		0
TC0X00001216.mm.1	7.8	6.08	0.23	0.19	3.29	0.000687	0.548632	Gm5945	predicted gene 5945	chrX	124016019 - 124041521	+	XM_621082	Complex		124016019	124041521	32	X E3|X	546368	XM_621082	RefSeq	[retired] PREDICTED: Mus musculus predicted gene 5945 (Gm5945), mRNA.	chrX	100	100	0		0
TC0X00003403.mm.1	7.48	6.29	0.52	0.33	2.28	0.038179	0.796677	Gm15128	predicted gene 15128	chrX	147765991 - 147833456	+	XM_001473108	Coding		147765991	147833456	107	X F2|X	434863	XM_001473108	RefSeq	[retired] PREDICTED: Mus musculus predicted gene 15128 (Gm15128), mRNA.	chrX	100	100	0		0	ENSMUST00000112814	A2ADW8	ENSMUST00000112814	Mm.439849	testis| adult	ENSMUST00000112814	GO:0008150	biological_process	no biological data available	ENSMUST00000112814	GO:0005575	cellular_component	no biological data available	ENSMUST00000112814	GO:0003674	molecular_function	no biological data available
TC0X00001531.mm.1	11.79	10.17	0.46	0.64	3.06	0.042058	0.796971	Gm15191	predicted gene 15191	chrX	151945368 - 151946367	+	ENSMUST00000117933	Pseudogene		151945368	151946367	30			ENSMUST00000117933	ENSEMBL	havana:known chromosome:GRCm38:X:151945368:151946367:1 gene:ENSMUSG00000082778 gene_biotype:pseudogene transcript_biotype:processed_pseudogene	chrX	100	100	0		0
TC0X00001597.mm.1	8.21	6.74	0.32	0.53	2.76	0.024954	0.762031			chrX	157528266 - 157531713	+		NonCoding		157528266	157531713	30			KnowTID_00007975	Luo lincRNA	Non-coding transcript identified by Luo, et al.	chrX	100	100	0		0
TC0X00001710.mm.1	7.67	6.67	0.52	0.14	2	0.04803	0.798732	Mid1	midline 1	chrX	169685199 - 170005736	+	NM_010797	Complex		169685199	170005736	483	X and Y|X 79.19 cM	17318	NM_010797	RefSeq	Mus musculus midline 1 (Mid1), transcript variant 1, mRNA.	chrX	100	100	0		0	NM_010797	O70583	NM_010797	Mm.34441	bone| bone marrow| brain| connective tissue| dorsal root ganglion| embryonic tissue| extraembryonic tissue| eye| fertilized ovum| heart| inner ear| intestine| kidney| liver| lung| mammary gland| ovary| oviduct| pancreas| prostate| salivary gland| skin| stomach| testis| thymus|oocyte| zygote| morula| blastocyst| organogenesis| fetus| neonate| juvenile| adult	NM_010797	GO:0007026	negative regulation of microtubule depolymerization	inferred from genetic interaction	NM_010797	GO:0005622	intracellular	inferred from electronic annotation
TC0X00001712.mm.1	7.68	5.15	0.87	0.28	5.77	0.009546	0.676827			chrX	169970274 - 169971354	+		NonCoding		169970274	169971354	30			NONMMUT074716	NONCODE	Non-coding transcript identified by NONCODE: Sense No Exonic	chrX	100	100	0		0
TC0X00001713.mm.1	9.22	5.25	2.1	0.45	15.69	0.034257	0.790132			chrX	169979742 - 169981291	+		NonCoding		169979742	169981291	30			NONMMUT074724	NONCODE	Non-coding transcript identified by NONCODE: Sense No Exonic	chrX	100	100	0		0
TC0X00001828.mm.1	13.52	10.26	1.29	0.5	9.55	0.011667	0.698458			chrX	9328975 - 9332607	-		NonCoding		9328975	9332607	30			KnowTID_00007994	Luo lincRNA	Non-coding transcript identified by Luo, et al.	chrX	100	100	0		0
TC0X00001884.mm.1	7.13	6.01	0.19	0.11	2.17	0.001734	0.581162	Gm14517	predicted gene 14517	chrX	15524425 - 15526929	-	ENSMUST00000119040	Complex		15524425	15526929	30			ENSMUST00000119040	ENSEMBL	havana:known chromosome:GRCm38:X:15524425:15524761:-1 gene:ENSMUSG00000081994 gene_biotype:pseudogene transcript_biotype:processed_pseudogene	chrX	100	100	0		0
TC0X00001947.mm.1	14.34	12.59	0.63	0.27	3.36	0.019483	0.744689	Gm24535	predicted gene, 24535	chrX	21901732 - 21901838	-	ENSMUST00000083140	NonCoding		21901732	21901838	30			ENSMUST00000083140	ENSEMBL	ncrna:known chromosome:GRCm38:X:21901732:21901838:-1 gene:ENSMUSG00000065074 gene_biotype:snRNA transcript_biotype:snRNA	chrX	100	100	0		0
TC0X00002589.mm.1	10.47	8.79	0.24	0.42	3.21	0.005816	0.671733	Gm8864	predicted gene 8864	chrX	88572051 - 88573060	-	ENSMUST00000118653	Pseudogene		88572051	88573060	30			ENSMUST00000118653	ENSEMBL	havana:known chromosome:GRCm38:X:88572051:88573060:-1 gene:ENSMUSG00000081892 gene_biotype:pseudogene transcript_biotype:processed_pseudogene	chrX	100	100	0		0
TC0X00002678.mm.1	10	8.16	0.26	0.68	3.56	0.027785	0.767854	Gm14933	predicted gene 14933	chrX	96358704 - 96359681	-	ENSMUST00000118840	Pseudogene		96358704	96359681	30			ENSMUST00000118840	ENSEMBL	havana:known chromosome:GRCm38:X:96358704:96359681:-1 gene:ENSMUSG00000082317 gene_biotype:pseudogene transcript_biotype:processed_pseudogene	chrX	100	100	0		0
TC0X00002892.mm.1	11.68	10.33	0.21	0.4	2.54	0.008663	0.676827	Gm5944	predicted gene 5944	chrX	115458894 - 115459894	-	ENSMUST00000118182	Pseudogene		115458894	115459894	30			ENSMUST00000118182	ENSEMBL	havana:known chromosome:GRCm38:X:115458894:115459894:-1 gene:ENSMUSG00000081034 gene_biotype:pseudogene transcript_biotype:processed_pseudogene	chrX	100	100	0		0
TC0X00003062.mm.1	8.89	7.42	0.42	0.29	2.78	0.011937	0.698458	Gm6322	predicted gene 6322	chrX	139676087 - 139677489	-	ENSMUST00000118789	Pseudogene		139676087	139677489	30			ENSMUST00000118789	ENSEMBL	havana:known chromosome:GRCm38:X:139676087:139677489:-1 gene:ENSMUSG00000082018 gene_biotype:pseudogene transcript_biotype:processed_pseudogene	chrX	100	100	0		0
TC0X00003300.mm.1	12.8	11.68	0.51	0.14	2.17	0.026085	0.763741	Bc1	brain cytoplasmic RNA 1	chrX	162407200 - 163352564	-	uc029xod.1	NonCoding		162407200	163352564	30	7 F5|7	100568459	uc029xod.1	UCSC Genes	Mus musculus brain cytoplasmic RNA 1 (Bc1), long non-coding RNA.	chrX	100	100	0		0						uc029xod.1	GO:0008344	adult locomotory behavior	inferred from mutant phenotype	uc029xod.1	GO:0005737	cytoplasm	inferred from direct assay	uc029xod.1	GO:0000901	translation repressor activity, non-nucleic acid binding	not recorded
TC0X00003379.mm.1	9.61	6.23	1.8	0.14	10.48	0.027584	0.767607	G530011O06Rik	RIKEN cDNA G530011O06 gene	chrX	169974401 - 169985232	-	NR_029457	NonCoding		169974401	169985232	100	X and Y|X	654820	NR_029457	RefSeq	Mus musculus RIKEN cDNA G530011O06 gene (G530011O06Rik), long non-coding RNA.	chrX	100	100	0		0	NR_029457	O70583	NR_029457	Mm.34441	bone| bone marrow| brain| connective tissue| dorsal root ganglion| embryonic tissue| extraembryonic tissue| eye| fertilized ovum| heart| inner ear| intestine| kidney| liver| lung| mammary gland| ovary| oviduct| pancreas| prostate| salivary gland| skin| stomach| testis| thymus|oocyte| zygote| morula| blastocyst| organogenesis| fetus| neonate| juvenile| adult	NR_029457	GO:0007026	negative regulation of microtubule depolymerization	inferred from genetic interaction	NR_029457	GO:0005622	intracellular	inferred from electronic annotation	NR_029457	GO:0005515	protein binding	inferred from physical interaction
TC0Y00000221.mm.1	10.77	8.2	1.51	0.36	5.95	0.049287	0.800865	Gm21857	predicted gene, 21857	chrY	90744697 - 90765072	+	ENSMUST00000167967	Complex		90744697	90765072	138			ENSMUST00000167967	ENSEMBL	havana:known chromosome:GRCm38:Y:90753057:90763485:1 gene:ENSMUSG00000095134 gene_biotype:pseudogene transcript_biotype:unprocessed_pseudogene	chrY	100	100	0		0	ENSMUST00000167967	F7AQZ8	uc029ygw.1	Mm.34441	bone| bone marrow| brain| connective tissue| dorsal root ganglion| embryonic tissue| extraembryonic tissue| eye| fertilized ovum| heart| inner ear| intestine| kidney| liver| lung| mammary gland| ovary| oviduct| pancreas| prostate| salivary gland| skin| stomach| testis| thymus|oocyte| zygote| morula| blastocyst| organogenesis| fetus| neonate| juvenile| adult	uc029ygw.1	GO:0007026	negative regulation of microtubule depolymerization	inferred from genetic interaction	uc029ygw.1	GO:0005622	intracellular	inferred from electronic annotation	ENSMUST00000167967	GO:0005515	protein binding	inferred from electronic annotation
TC0Y00000224.mm.1	11.72	8.88	1.52	0.54	7.18	0.033013	0.784942	Mid1	midline 1	chrY	90833347 - 90842916	+	uc029yhg.1	NonCoding		90833347	90842916	48	X and Y|X 79.19 cM	17318	uc029yhg.1	UCSC Genes	Mus musculus clone MEX2A-1 Mid1 mRNA, partial sequence.	chrY	100	100	0		0	uc029yhg.1	O70583	uc029yhg.1	Mm.34441	bone| bone marrow| brain| connective tissue| dorsal root ganglion| embryonic tissue| extraembryonic tissue| eye| fertilized ovum| heart| inner ear| intestine| kidney| liver| lung| mammary gland| ovary| oviduct| pancreas| prostate| salivary gland| skin| stomach| testis| thymus|oocyte| zygote| morula| blastocyst| organogenesis| fetus| neonate| juvenile| adult	uc029yhg.1	GO:0007026	negative regulation of microtubule depolymerization	inferred from genetic interaction	uc029yhg.1	GO:0005622	intracellular	inferred from electronic annotation	uc029yhg.1	GO:0005515	protein binding	inferred from physical interaction
TC0Y00000225.mm.1	9.63	6.07	1.7	0.27	11.75	0.027898	0.768292	Gm21742	predicted gene, 21742	chrY	90843934 - 90844074	+	ENSMUST00000178550	Coding		90843934	90844074	30			ENSMUST00000178550	ENSEMBL	[retired] cdna:novel chromosome:GRCm38:Y:90843934:90844074:1 gene:ENSMUSG00000095326 gene_biotype:protein_coding transcript_biotype:protein_coding	chrY	100	100	0		0
TC0Y00000551.mm.1	9.84	6.88	1.4	0.33	7.74	0.027157	0.764703	Gm21860	predicted gene, 21860	chrY	90754513 - 90754821	-	ENSMUST00000177893	Coding		90754513	90754821	30			ENSMUST00000177893	ENSEMBL	ensembl:known chromosome:GRCm38:Y:90754513:90754821:-1 gene:ENSMUSG00000095366 gene_biotype:protein_coding transcript_biotype:protein_coding	chrY	100	100	0		0	ENSMUST00000177893	Q3UE70
TC0Y00000552.mm.1	9.84	6.88	1.4	0.33	7.74	0.027157	0.764703	Gm21748	predicted gene, 21748	chrY	90838869 - 90839177	-	ENSMUST00000179623	Coding		90838869	90839177	30			ENSMUST00000179623	ENSEMBL	ensembl:known chromosome:GRCm38:Y:90838869:90839177:-1 gene:ENSMUSG00000096850 gene_biotype:protein_coding transcript_biotype:protein_coding	chrY	100	100	0		0	ENSMUST00000179623	Q3UE70
TC1000000164.mm.1	8.22	7.19	0.47	0.42	2.04	0.046242	0.798732	Gm2467	predicted gene 2467	chr10	21289219 - 21290228	+	ENSMUST00000182266	Pseudogene		21289219	21290228	30			ENSMUST00000182266	ENSEMBL	havana:known chromosome:GRCm38:10:21289219:21290228:1 gene:ENSMUSG00000098102 gene_biotype:pseudogene transcript_biotype:processed_pseudogene	chr10	100	100	0		0
TC1000000189.mm.1	13.42	9.81	1.44	0.54	12.17	0.022231	0.747307			chr10	23659987 - 23660019	+		NonCoding		23659987	23660019	9			uc029qwi.1	UCSC Genes	Mus musculus non-coding RNA, oocyte_clustered_small_RNA918, complete sequence.	chr10	100	100	0		0
TC1000000342.mm.1	12.65	10.78	0.31	0.31	3.68	0.001707	0.581162	Gm8055	predicted pseudogene 8055	chr10	40011866 - 40012873	+	ENSMUST00000099956	Pseudogene		40011866	40012873	30			ENSMUST00000099956	ENSEMBL	ensembl_havana_transcript:known chromosome:GRCm38:10:40011866:40012873:1 gene:ENSMUSG00000096171 gene_biotype:pseudogene transcript_biotype:processed_pseudogene	chr10	100	100	0		0
TC1000000363.mm.1	8.6	7.18	0.26	0.47	2.67	0.019932	0.744852	Gm25626	predicted gene, 25626	chr10	41387900 - 41388006	+	ENSMUST00000177631	NonCoding		41387900	41388006	30			ENSMUST00000177631	ENSEMBL	ncrna:known chromosome:GRCm38:10:41387900:41388006:1 gene:ENSMUSG00000094663 gene_biotype:snRNA transcript_biotype:snRNA	chr10	100	100	0		0
TC1000000407.mm.1	9.97	8.72	0.19	0.47	2.38	0.020075	0.744852	Gm9034	predicted pseudogene 9034	chr10	43821231 - 43822238	+	ENSMUST00000095723	Pseudogene		43821231	43822238	30			ENSMUST00000095723	ENSEMBL	[retired] cdna:pseudogene chromosome:GRCm38:10:43821231:43822238:1 gene:ENSMUSG00000094852 gene_biotype:processed_pseudogene transcript_biotype:processed_pseudogene	chr10	100	100	0		0
TC1000000618.mm.1	17.18	15.42	0.74	0.28	3.38	0.018745	0.73732			chr10	65939794 - 65944772	+		Coding		65939794	65944772	30			uc029qyg.1	UCSC Genes	RecName: Full=LINE-1 retrotransposable element ORF2 protein; Short=ORF2p; AltName: Full=Long interspersed element-1; Short=L1; AltName: Full=Retrovirus-related Pol polyprotein LINE-1; Includes: RecName: Full=Reverse transcriptase; EC=2.7.7.49; Includes: RecName: Full=Endonuclease; EC=3.1.21.-;	chr10	100	100	0		0
TC1000001144.mm.1	6.67	5.56	0.56	0.21	2.16	0.031562	0.779442	4930471D02Rik	RIKEN cDNA 4930471D02 gene	chr10	93897158 - 93901956	+	XR_105372	NonCoding		93897158	93901956	29	10 C2|10	74923	XR_105372	RefSeq	[retired] PREDICTED: Mus musculus RIKEN cDNA 4930471D02 gene (4930471D02Rik), misc_RNA.	chr10	100	100	0		0			ENSMUST00000180815	Mm.401960	testis| adult
TC1000001251.mm.1	11.59	9.9	0.28	0.71	3.22	0.030771	0.778635	Gm25587	predicted gene, 25587	chr10	105040273 - 105040438	+	ENSMUST00000082498	NonCoding		105040273	105040438	30			ENSMUST00000082498	ENSEMBL	ncrna:known chromosome:GRCm38:10:105040273:105040438:1 gene:ENSMUSG00000064432 gene_biotype:snRNA transcript_biotype:snRNA	chr10	100	100	0		0
TC1000001273.mm.1	11.69	10.52	0.58	0.1	2.25	0.029236	0.776244	Gm25591	predicted gene, 25591	chr10	108428067 - 108428160	+	ENSMUST00000177317	NonCoding		108428067	108428160	30			ENSMUST00000177317	ENSEMBL	ncrna:known chromosome:GRCm38:10:108428067:108428160:1 gene:ENSMUSG00000093762 gene_biotype:miRNA transcript_biotype:miRNA	chr10	100	100	0		0
TC1000001388.mm.1	7.27	5.84	0.88	0.38	2.7	0.046714	0.798732			chr10	118232865 - 118232907	+		NonCoding		118232865	118232907	19			uc011xoa.2	UCSC Genes	Mus musculus non-coding RNA, oocyte_clustered_small_RNA6176, complete sequence.	chr10	100	100	0		0
TC1000001504.mm.1	11.56	9.92	0.15	0.31	3.12	0.001152	0.562108	Gm9081	predicted gene 9081	chr10	122169373 - 122170363	+	ENSMUST00000182346	Pseudogene		122169373	122170363	30			ENSMUST00000182346	ENSEMBL	havana:known chromosome:GRCm38:10:122169373:122170363:1 gene:ENSMUSG00000098138 gene_biotype:pseudogene transcript_biotype:processed_pseudogene	chr10	100	100	0		0
TC1000001585.mm.1	7.05	6.01	0.27	0.16	2.06	0.00835	0.676827	Gm25206	predicted gene, 25206	chr10	128084143 - 128084216	+	ENSMUST00000082844	NonCoding		128084143	128084216	30			ENSMUST00000082844	ENSEMBL	ncrna:known chromosome:GRCm38:10:128084143:128084216:1 gene:ENSMUSG00000064778 gene_biotype:snoRNA transcript_biotype:snoRNA	chr10	100	100	0		0
TC1000001780.mm.1	11.13	10.04	0.31	0.53	2.12	0.020163	0.744852	Gm8330	predicted gene 8330	chr10	13890646 - 13891653	-	ENSMUST00000182754	Pseudogene		13890646	13891653	30			ENSMUST00000182754	ENSEMBL	havana:known chromosome:GRCm38:10:13890646:13891653:-1 gene:ENSMUSG00000098048 gene_biotype:pseudogene transcript_biotype:processed_pseudogene	chr10	100	100	0		0
TC1000001875.mm.1	13.42	9.81	1.44	0.54	12.17	0.022231	0.747307			chr10	23658348 - 23658380	-		NonCoding		23658348	23658380	9			uc029qwg.1	UCSC Genes	Mus musculus non-coding RNA, oocyte_clustered_small_RNA918, complete sequence.	chr10	100	100	0		0
TC1000002028.mm.1	7.58	6.42	0.29	0.59	2.24	0.031581	0.779442	Gm16210	predicted gene 16210	chr10	39752259 - 39752868	-	ENSMUST00000122161	Pseudogene		39752259	39752868	30			ENSMUST00000122161	ENSEMBL	havana:known chromosome:GRCm38:10:39752259:39752868:-1 gene:ENSMUSG00000081608 gene_biotype:pseudogene transcript_biotype:processed_pseudogene	chr10	100	100	0		0
TC1000002298.mm.1	9.16	7.53	0.64	0.16	3.08	0.023365	0.756522	Gm22829	predicted gene, 22829	chr10	66170401 - 66170506	-	ENSMUST00000083771	NonCoding		66170401	66170506	30			ENSMUST00000083771	ENSEMBL	ncrna:known chromosome:GRCm38:10:66170401:66170506:-1 gene:ENSMUSG00000065705 gene_biotype:snRNA transcript_biotype:snRNA	chr10	100	100	0		0
TC1000002680.mm.1	6.97	5.9	0.24	0.12	2.1	0.001914	0.58867			chr10	92112466 - 92116523	-		NonCoding		92112466	92116523	30			NONMMUT006829	NONCODE	Non-coding transcript identified by NONCODE: Linc	chr10	100	100	0		0
TC1000002698.mm.1	7.54	6.11	1.35	0.13	2.69	0.048707	0.798751	Gm15915	predicted gene 15915	chr10	93674218 - 93683322	-	NR_038017	NonCoding		93674218	93683322	60	10|10 48.6 cM	100504069	NR_038017	RefSeq	Mus musculus predicted gene 15915 (Gm15915), long non-coding RNA.	chr10	100	100	0		0			NR_038017	Mm.391412	lymph node| pancreas| neonate| juvenile
TC1000002703.mm.1	9.73	7.74	0.31	0.41	3.97	0.004165	0.65374	Gm26122	predicted gene, 26122	chr10	94184492 - 94184573	-	ENSMUST00000083362	NonCoding		94184492	94184573	30			ENSMUST00000083362	ENSEMBL	ncrna:known chromosome:GRCm38:10:94184492:94184573:-1 gene:ENSMUSG00000065296 gene_biotype:snRNA transcript_biotype:snRNA	chr10	100	100	0		0
TC1000002753.mm.1	5.68	4.39	0.54	0.2	2.45	0.039818	0.796971	Gm25658	predicted gene, 25658	chr10	97744757 - 97744884	-	ENSMUST00000158472	NonCoding		97744757	97744884	30			ENSMUST00000158472	ENSEMBL	ncrna:known chromosome:GRCm38:10:97744757:97744884:-1 gene:ENSMUSG00000089097 gene_biotype:snoRNA transcript_biotype:snoRNA	chr10	100	100	0		0
TC1000002970.mm.1	7.27	5.84	0.88	0.38	2.7	0.046714	0.798732			chr10	118266561 - 118266603	-		NonCoding		118266561	118266603	19			uc029rhj.1	UCSC Genes	Mus musculus non-coding RNA, oocyte_clustered_small_RNA6176, complete sequence.	chr10	100	100	0		0
TC1100000065.mm.1	10.58	8.96	0.82	0.52	3.06	0.03377	0.789356	Gm25142	predicted gene, 25142	chr11	5251850 - 5251956	+	ENSMUST00000082698	NonCoding		5251850	5251956	30			ENSMUST00000082698	ENSEMBL	ncrna:known chromosome:GRCm38:11:5251850:5251956:1 gene:ENSMUSG00000064632 gene_biotype:snRNA transcript_biotype:snRNA	chr11	100	100	0		0
TC1100000271.mm.1	9.41	8.27	0.21	0.43	2.21	0.036459	0.794118	n-R5s68	nuclear encoded rRNA 5S 68	chr11	27085126 - 27085207	+	ENSMUST00000122639	NonCoding		27085126	27085207	30			ENSMUST00000122639	ENSEMBL	ncrna:known chromosome:GRCm38:11:27085126:27085207:1 gene:ENSMUSG00000084588 gene_biotype:rRNA transcript_biotype:rRNA	chr11	100	100	0		0
TC1100000348.mm.1	13.64	6.13	1.1	0.52	181.99	0.000462	0.548632	Gm10462	predicted gene 10462	chr11	32725889 - 32726208	+	ENSMUST00000178956	Complex		32725889	32726208	30			ENSMUST00000178956	ENSEMBL	[retired] cdna:pseudogene chromosome:GRCm38:11:32725889:32726208:1 gene:ENSMUSG00000094225 gene_biotype:processed_pseudogene transcript_biotype:pseudogene	chr11	100	100	0		0
TC1100000349.mm.1	13.52	6.01	0.8	0.63	181.71	0.00022	0.51022	Gm10462	predicted gene 10462	chr11	32726501 - 32726820	+	ENSMUST00000101381	Complex		32726501	32726820	30			ENSMUST00000101381	ENSEMBL	[retired] cdna:pseudogene chromosome:GRCm38:11:32726501:32726820:1 gene:ENSMUSG00000073057 gene_biotype:processed_pseudogene transcript_biotype:pseudogene	chr11	100	100	0		0
TC1100000373.mm.1	8.95	7.47	0.71	0.42	2.8	0.045494	0.796971	Gm25799	predicted gene, 25799	chr11	34899017 - 34899123	+	ENSMUST00000082643	NonCoding		34899017	34899123	30			ENSMUST00000082643	ENSEMBL	ncrna:known chromosome:GRCm38:11:34899017:34899123:1 gene:ENSMUSG00000064577 gene_biotype:snRNA transcript_biotype:snRNA	chr11	100	100	0		0
TC1100000391.mm.1	7.19	5.8	0.39	0.5	2.61	0.041713	0.796971	Gm22127	predicted gene, 22127	chr11	36722882 - 36722987	+	ENSMUST00000083239	NonCoding		36722882	36722987	30			ENSMUST00000083239	ENSEMBL	ncrna:known chromosome:GRCm38:11:36722882:36722987:1 gene:ENSMUSG00000065173 gene_biotype:snRNA transcript_biotype:snRNA	chr11	100	100	0		0
TC1100000602.mm.1	9.77	8.13	0.3	0.58	3.13	0.012039	0.698458	Gm25930	predicted gene, 25930	chr11	53390402 - 53390508	+	ENSMUST00000082785	NonCoding		53390402	53390508	30			ENSMUST00000082785	ENSEMBL	ncrna:known chromosome:GRCm38:11:53390402:53390508:1 gene:ENSMUSG00000064719 gene_biotype:snRNA transcript_biotype:snRNA	chr11	100	100	0		0
TC1100000778.mm.1	6.64	5.54	0.49	0.54	2.15	0.043307	0.796971	Gm25929	predicted gene, 25929	chr11	61334761 - 61334867	+	ENSMUST00000082784	NonCoding		61334761	61334867	30			ENSMUST00000082784	ENSEMBL	ncrna:known chromosome:GRCm38:11:61334761:61334867:1 gene:ENSMUSG00000064718 gene_biotype:snRNA transcript_biotype:snRNA	chr11	100	100	0		0
TC1100000810.mm.1	5.75	4.67	0.31	0.27	2.12	0.017392	0.729247	Gm12281	predicted gene 12281	chr11	62697218 - 62697515	+	ENSMUST00000119536	Complex		62697218	62697515	30			ENSMUST00000119536	ENSEMBL	havana:known chromosome:GRCm38:11:62697218:62697515:1 gene:ENSMUSG00000081852 gene_biotype:pseudogene transcript_biotype:processed_pseudogene	chr11	100	100	0		0
TC1100000838.mm.1	10.84	8.9	0.4	0.6	3.83	0.010875	0.698435	Gm26128	predicted gene, 26128	chr11	65626394 - 65626503	+	ENSMUST00000083170	NonCoding		65626394	65626503	30			ENSMUST00000083170	ENSEMBL	ncrna:known chromosome:GRCm38:11:65626394:65626503:1 gene:ENSMUSG00000065104 gene_biotype:snRNA transcript_biotype:snRNA	chr11	100	100	0		0
TC1100001264.mm.1	8.74	6.59	0.82	0.25	4.43	0.031885	0.779442	Wfdc17	WAP four-disulfide core domain 17	chr11	83703991 - 83706269	+	NM_001081957	Coding		83703991	83706269	43	11 C|11	100034251	NM_001081957	RefSeq	Mus musculus WAP four-disulfide core domain 17 (Wfdc17), mRNA.	chr11	100	100	0		0	NM_001081957	Q5SSJ1	NM_001081957	Mm.24097	blood| bone marrow| intestine| liver| mammary gland| pancreas| prostate| spleen| testis| thymus| fetus| neonate| juvenile| adult	NM_001081957	GO:0008150	biological_process	no biological data available	NM_001081957	GO:0005575	cellular_component	no biological data available	NM_001081957	GO:0003674	molecular_function	no biological data available
TC1100001383.mm.1	13.34	11.83	0.28	0.28	2.84	0.005487	0.671733	Gm23507	predicted gene, 23507	chr11	88905121 - 88905227	+	ENSMUST00000083078	NonCoding		88905121	88905227	30			ENSMUST00000083078	ENSEMBL	ncrna:known chromosome:GRCm38:11:88905121:88905227:1 gene:ENSMUSG00000065012 gene_biotype:snRNA transcript_biotype:snRNA	chr11	100	100	0		0
TC1100001405.mm.1	16.79	15.53	0.64	0.21	2.4	0.032922	0.784444			chr11	92161535 - 92355080	+		NonCoding		92161535	92355080	20			KnowTID_00001176	Luo lincRNA	Non-coding transcript identified by Luo, et al.	chr11	100	100	0		0
TC1100001411.mm.1	6.71	5.28	0.6	0.21	2.7	0.043874	0.796971			chr11	93326404 - 93330247	+		NonCoding		93326404	93330247	30			NONMMUT011532	NONCODE	Non-coding transcript identified by NONCODE: Sense No Exonic	chr11	100	100	0		0
TC1100001546.mm.1	9.56	8.46	0.16	0.24	2.16	0.004336	0.665062	Psmb3	proteasome (prosome, macropain) subunit, beta type 3	chr11	97703399 - 97713505	+	NM_011971	Complex		97703399	97713505	89	11 D|11 61.07 cM	26446	NM_011971	RefSeq	Mus musculus proteasome (prosome, macropain) subunit, beta type 3 (Psmb3), mRNA.	chr11	100	100	0		0	NM_011971	Q9R1P1	NM_011971	Mm.21874	adipose tissue| bladder| bone marrow| brain| dorsal root ganglion| embryonic tissue| epididymis| extraembryonic tissue| eye| heart| inner ear| intestine| joint| kidney| liver| lung| lymph node| mammary gland| muscle| pancreas| pituitary gland| prostate| skin| spleen| stomach| testis| thymus| thyroid| tongue| cleavage| blastocyst| gastrula| organogenesis| fetus| neonate| juvenile| adult	NM_011971	GO:0006508	proteolysis	not recorded	NM_011971	GO:0000502	proteasome complex	inferred from electronic annotation	NM_011971	GO:0004175	endopeptidase activity	not recorded	NM_011971	GenMAPP	Proteasome_Degradation
TC1100001588.mm.1	12.04	10.47	0.17	0.27	2.98	0.002043	0.58867	Gm22061	predicted gene, 22061	chr11	98946444 - 98946550	+	ENSMUST00000082557	NonCoding		98946444	98946550	30			ENSMUST00000082557	ENSEMBL	ncrna:known chromosome:GRCm38:11:98946444:98946550:1 gene:ENSMUSG00000064491 gene_biotype:snRNA transcript_biotype:snRNA	chr11	100	100	0		0
TC1100001598.mm.1	11.86	10.05	0.3	0.66	3.48	0.012113	0.698458	Gm11557	predicted gene 11557	chr11	99678126 - 99679133	+	ENSMUST00000120200	Pseudogene		99678126	99679133	30			ENSMUST00000120200	ENSEMBL	havana:known chromosome:GRCm38:11:99678126:99679133:1 gene:ENSMUSG00000082900 gene_biotype:pseudogene transcript_biotype:processed_pseudogene	chr11	100	100	0		0
TC1100001822.mm.1	13.47	12.44	0.44	0.38	2.04	0.033887	0.789356			chr11	109011640 - 109012117	+		NonCoding		109011640	109012117	30			KnowTID_00001195	Luo lincRNA	Non-coding transcript identified by Luo, et al.	chr11	100	100	0		0
TC1100002256.mm.1	10.97	9.16	0.19	0.37	3.49	0.001644	0.581162	Gm12017	predicted gene 12017	chr11	17973788 - 17974790	-	ENSMUST00000122453	Pseudogene		17973788	17974790	30			ENSMUST00000122453	ENSEMBL	havana:known chromosome:GRCm38:11:17973788:17974790:-1 gene:ENSMUSG00000084413 gene_biotype:pseudogene transcript_biotype:processed_pseudogene	chr11	100	100	0		0
TC1100002630.mm.1	12.88	11.35	0.27	0.39	2.88	0.003437	0.630243	Gm12182	predicted gene 12182	chr11	48734554 - 48735561	-	ENSMUST00000118655	Pseudogene		48734554	48735561	30			ENSMUST00000118655	ENSEMBL	havana:known chromosome:GRCm38:11:48734554:48735561:-1 gene:ENSMUSG00000083460 gene_biotype:pseudogene transcript_biotype:processed_pseudogene	chr11	100	100	0		0
TC1100002928.mm.1	11.37	9.79	0.5	0.25	3	0.008463	0.676827	Gm23721	predicted gene, 23721	chr11	61936446 - 61936552	-	ENSMUST00000083005	NonCoding		61936446	61936552	30			ENSMUST00000083005	ENSEMBL	ncrna:known chromosome:GRCm38:11:61936446:61936552:-1 gene:ENSMUSG00000064939 gene_biotype:snRNA transcript_biotype:snRNA	chr11	100	100	0		0
TC1100002949.mm.1	6.33	5.3	0.48	0.21	2.04	0.01692	0.729146	4921522H14Rik	RIKEN cDNA 4921522H14 gene	chr11	62757178 - 62760558	-	ENSMUST00000138105	NonCoding		62757178	62760558	30			ENSMUST00000138105	ENSEMBL	havana:known chromosome:GRCm38:11:62757178:62760558:-1 gene:ENSMUSG00000085045 gene_biotype:antisense transcript_biotype:antisense	chr11	100	100	0		0			ENSMUST00000138105	Mm.444632	testis| adult
TC1100002957.mm.1	15.37	13.71	0.09	0.66	3.17	0.028569	0.771059	Gm12286	predicted gene 12286	chr11	63312310 - 63313311	-	ENSMUST00000119246	Pseudogene		63312310	63313311	30			ENSMUST00000119246	ENSEMBL	havana:known chromosome:GRCm38:11:63312310:63313311:-1 gene:ENSMUSG00000081600 gene_biotype:pseudogene transcript_biotype:processed_pseudogene	chr11	100	100	0		0
TC1100003321.mm.1	8.58	7.41	0.22	0.35	2.25	0.010381	0.689639	Gm11198	predicted gene 11198	chr11	79371257 - 79372230	-	ENSMUST00000119771	Pseudogene		79371257	79372230	30			ENSMUST00000119771	ENSEMBL	havana:known chromosome:GRCm38:11:79371257:79372230:-1 gene:ENSMUSG00000082304 gene_biotype:pseudogene transcript_biotype:processed_pseudogene	chr11	100	100	0		0
TC1100003550.mm.1	13.45	11.74	0.96	0.14	3.26	0.040076	0.796971	Gm24856	predicted gene, 24856	chr11	93413218 - 93413324	-	ENSMUST00000082809	NonCoding		93413218	93413324	30			ENSMUST00000082809	ENSEMBL	ncrna:known chromosome:GRCm38:11:93413218:93413324:-1 gene:ENSMUSG00000064743 gene_biotype:snRNA transcript_biotype:snRNA	chr11	100	100	0		0
TC1100003591.mm.1	8.59	6.51	0.54	0.52	4.24	0.014401	0.715735	Gm11522	predicted gene 11522	chr11	95462546 - 95462721	-	ENSMUST00000120533	Pseudogene		95462546	95462721	30			ENSMUST00000120533	ENSEMBL	havana:known chromosome:GRCm38:11:95462546:95462721:-1 gene:ENSMUSG00000083208 gene_biotype:pseudogene transcript_biotype:processed_pseudogene	chr11	100	100	0		0
TC1100003629.mm.1	15.62	6.45	2.1	0.36	578.12	0.001793	0.581162	Pnpo	pyridoxine 5-phosphate oxidase	chr11	96937816 - 96944019	-	NM_134021	Complex		96937816	96944019	113	11 D|11	103711	NM_134021	RefSeq	Mus musculus pyridoxine 5-phosphate oxidase (Pnpo), mRNA.	chr11	100	100	0		0	NM_134021	Q91XF0	NM_134021	Mm.254704	adipose tissue| bladder| bone| bone marrow| brain| connective tissue| dorsal root ganglion| embryonic tissue| extraembryonic tissue| eye| heart| inner ear| intestine| kidney| liver| lung| lymph node| mammary gland| ovary| pancreas| pituitary gland| salivary gland| skin| spinal cord| spleen| stomach| sympathetic ganglion| testis| thymus| thyroid| uterus| blastocyst| gastrula| organogenesis| fetus|…	NM_134021	GO:0008615	pyridoxine biosynthetic process	inferred from electronic annotation	ENSMUST00000018803	GO:0005575	cellular_component	no biological data available	NM_134021	GO:0004733	pyridoxamine-phosphate oxidase activity	not recorded
TC1100003846.mm.1	7.99	6.98	0.2	0.21	2.01	0.002421	0.611895	Gm25337	predicted gene, 25337	chr11	102549196 - 102549299	-	ENSMUST00000083723	NonCoding		102549196	102549299	30			ENSMUST00000083723	ENSEMBL	ncrna:known chromosome:GRCm38:11:102549196:102549299:-1 gene:ENSMUSG00000065657 gene_biotype:snRNA transcript_biotype:snRNA	chr11	100	100	0		0
TC1200000143.mm.1	10.08	7.3	0.91	0.36	6.84	0.016502	0.726533	Gm22748	predicted gene, 22748	chr12	17546146 - 17546281	+	ENSMUST00000082493	NonCoding		17546146	17546281	30			ENSMUST00000082493	ENSEMBL	ncrna:known chromosome:GRCm38:12:17546146:17546281:1 gene:ENSMUSG00000064427 gene_biotype:snoRNA transcript_biotype:snoRNA	chr12	100	100	0		0
TC1200000379.mm.1	8.37	7.08	0.65	0.41	2.46	0.043784	0.796971			chr12	41286998 - 41288626	+		NonCoding		41286998	41288626	30			NONMMUT014052	NONCODE	Non-coding transcript identified by NONCODE: Sense No Exonic	chr12	100	100	0		0
TC1200000458.mm.1	10.65	9.65	0.56	0.24	2.01	0.025513	0.762031	Srp54a	signal recognition particle 54A	chr12	55080496 - 55115367	+	NM_011899	Complex		55080496	55115367	208	12 C1|12	24067	NM_011899	RefSeq	Mus musculus signal recognition particle 54A (Srp54a), mRNA.	chr12	100	100	0		0	NM_011899	P14576	NM_011899	Mm.471968	blood| bone marrow| brain| dorsal root ganglion| embryonic tissue| extraembryonic tissue| eye| fertilized ovum| heart| inner ear| intestine| kidney| liver| lung| lymph node| mammary gland| muscle| nasopharynx| ovary| pancreas| pituitary gland| prostate| skin| spleen| stomach| testis| thymus| uterus|oocyte| unfertilized ovum| zygote| cleavage| morula| blastocyst| egg cylinder| gastrula| organogene…	NM_011899	GO:0006614	SRP-dependent cotranslational protein targeting to membrane	not recorded	NM_011899	GO:0005634	nucleus	not recorded	NM_011899	GO:0003924	GTPase activity	not recorded	NM_011899	GenMAPP	mRNA_processing_binding_Reactome
TC1200000749.mm.1	13.19	11.76	0.03	0.63	2.69	0.02217	0.747307	Gm23298	predicted gene, 23298	chr12	80911477 - 80911583	+	ENSMUST00000083181	NonCoding		80911477	80911583	30			ENSMUST00000083181	ENSEMBL	ncrna:known chromosome:GRCm38:12:80911477:80911583:1 gene:ENSMUSG00000065115 gene_biotype:snRNA transcript_biotype:snRNA	chr12	100	100	0		0
TC1200000987.mm.1	7.55	5.17	0.7	0.49	5.21	0.008294	0.676646			chr12	99643093 - 99647220	+		NonCoding		99643093	99647220	30			NONMMUT015370	NONCODE	Non-coding transcript identified by NONCODE: Linc	chr12	100	100	0		0
TC1200001074.mm.1	6.78	5.71	0.43	0.18	2.1	0.028611	0.771482			chr12	105864262 - 105874745	+		NonCoding		105864262	105874745	30			KnowTID_00001490	Luo lincRNA	Non-coding transcript identified by Luo, et al.	chr12	100	100	0		0
TC1200001156.mm.1	8.61	7.33	0.51	0.23	2.43	0.04572	0.796971	Gm23736	predicted gene, 23736	chr12	109680800 - 109680874	+	ENSMUST00000082553	NonCoding		109680800	109680874	30			ENSMUST00000082553	ENSEMBL	ncrna:known chromosome:GRCm38:12:109680800:109680874:1 gene:ENSMUSG00000064487 gene_biotype:snoRNA transcript_biotype:snoRNA	chr12	100	100	0		0
TC1200001159.mm.1	8.65	7.19	0.52	0.29	2.74	0.044253	0.796971	Gm22981	predicted gene, 22981	chr12	109682384 - 109682458	+	ENSMUST00000082611	NonCoding		109682384	109682458	30			ENSMUST00000082611	ENSEMBL	ncrna:known chromosome:GRCm38:12:109682384:109682458:1 gene:ENSMUSG00000064545 gene_biotype:snoRNA transcript_biotype:snoRNA	chr12	100	100	0		0
TC1200001380.mm.1	11.33	10	0.17	0.36	2.51	0.004956	0.667915	Gm5652	predicted gene 5652	chr12	5589617 - 5590624	-	ENSMUST00000182336	Pseudogene		5589617	5590624	30			ENSMUST00000182336	ENSEMBL	havana:known chromosome:GRCm38:12:5589617:5590624:-1 gene:ENSMUSG00000097977 gene_biotype:pseudogene transcript_biotype:processed_pseudogene	chr12	100	100	0		0
TC1200001533.mm.1	8.75	7.4	0.32	0.51	2.54	0.024242	0.760099			chr12	24382191 - 24383161	-		NonCoding		24382191	24383161	30			XR_141114	MGI/Jackson Lab	[retired] PREDICTED: predicted gene 9315 (Gm9315), miscRNA.	chr12	100	100	0		0
TC1200002016.mm.1	12.04	9.77	0.18	0.68	4.81	0.010237	0.687492	Gm3695	predicted gene 3695	chr12	81372213 - 81373221	-	ENSMUST00000087222	Pseudogene		81372213	81373221	30			ENSMUST00000087222	ENSEMBL	havana:known chromosome:GRCm38:12:81372213:81373221:-1 gene:ENSMUSG00000067224 gene_biotype:pseudogene transcript_biotype:processed_pseudogene	chr12	100	100	0		0
TC1200002234.mm.1	11.51	9.99	0.1	0.65	2.86	0.039197	0.796937	Gm25801	predicted gene, 25801	chr12	100769023 - 100769128	-	ENSMUST00000082638	NonCoding		100769023	100769128	30			ENSMUST00000082638	ENSEMBL	ncrna:known chromosome:GRCm38:12:100769023:100769128:-1 gene:ENSMUSG00000064572 gene_biotype:snRNA transcript_biotype:snRNA	chr12	100	100	0		0
TC1200002590.mm.1	9.32	8.18	0.46	0.43	2.2	0.021081	0.747307	Ighv3-6	immunoglobulin heavy variable 3-6	chr12	114288152 - 114288582	-	ENSMUST00000103481	Coding		114288152	114288582	20			ENSMUST00000103481	ENSEMBL	ensembl_ig_gene:known chromosome:GRCm38:12:114288157:114288582:-1 gene:ENSMUSG00000076672 gene_biotype:IG_LV_gene transcript_biotype:IG_LV_gene	chr12	100	100	0		0														ENSMUST00000103481	GO:0005515	protein binding	inferred from electronic annotation
TC1200002599.mm.1	12	10.34	0.69	0.08	3.15	0.035091	0.791721	Ighv10-1	immunoglobulin heavy variable 10-1	chr12	114479005 - 114479451	-	ENSMUST00000103492	Coding		114479005	114479451	20			ENSMUST00000103492	ENSEMBL	ensembl_ig_gene:known chromosome:GRCm38:12:114479005:114479451:-1 gene:ENSMUSG00000095981 gene_biotype:IG_LV_gene transcript_biotype:IG_LV_gene	chr12	100	100	0		0	ENSMUST00000103492	Q2VR03	ENSMUST00000103492	Mm.436243	lung| spleen									ENSMUST00000103492	GO:0005515	protein binding	inferred from electronic annotation
TC1200002600.mm.1	7.3	6.15	0.57	0.51	2.22	0.033592	0.789319	Ighv1-4	immunoglobulin heavy variable 1-4	chr12	114487136 - 114487569	-	ENSMUST00000103493	Coding		114487136	114487569	25			ENSMUST00000103493	ENSEMBL	ensembl_ig_gene:known chromosome:GRCm38:12:114487136:114487569:-1 gene:ENSMUSG00000095442 gene_biotype:IG_LV_gene transcript_biotype:IG_LV_gene	chr12	100	100	0		0														ENSMUST00000103493	GO:0005515	protein binding	inferred from electronic annotation
TC1200002603.mm.1	10.24	8.17	0.6	0.13	4.2	0.003672	0.632204	Ighv10-3	immunoglobulin heavy variable V10-3	chr12	114523441 - 114523887	-	ENSMUST00000103495	Coding		114523441	114523887	22			ENSMUST00000103495	ENSEMBL	ensembl_ig_gene:known chromosome:GRCm38:12:114523441:114523887:-1 gene:ENSMUSG00000095700 gene_biotype:IG_LV_gene transcript_biotype:IG_LV_gene	chr12	100	100	0		0														ENSMUST00000103495	GO:0005515	protein binding	inferred from electronic annotation
TC1200002610.mm.1	8.29	6.49	0.64	0.19	3.48	0.006221	0.671733	Ighv1-18	immunoglobulin heavy variable V1-18	chr12	114682632 - 114683065	-	ENSMUST00000103504	Coding		114682632	114683065	30			ENSMUST00000103504	ENSEMBL	ensembl_ig_gene:known chromosome:GRCm38:12:114682674:114683065:-1 gene:ENSMUSG00000076695 gene_biotype:IG_LV_gene transcript_biotype:IG_LV_gene	chr12	100	100	0		0
TC1200002624.mm.1	9.97	7.9	0.95	0.32	4.21	0.028329	0.769964	Ighv1-42	immunoglobulin heavy variable V1-42	chr12	114937113 - 114937544	-	ENSMUST00000103516	Coding		114937113	114937544	30			ENSMUST00000103516	ENSEMBL	ensembl_ig_gene:known chromosome:GRCm38:12:114937113:114937406:-1 gene:ENSMUSG00000094652 gene_biotype:IG_LV_gene transcript_biotype:IG_LV_gene	chr12	100	100	0		0														ENSMUST00000103516	GO:0005515	protein binding	inferred from electronic annotation
TC1200002640.mm.1	6.64	5.44	0.41	0.62	2.29	0.036668	0.794118	Ighv1-62-2	immunoglobulin heavy variable 1-62-2	chr12	115446409 - 115446710	-	ENSMUST00000163467	Coding		115446409	115446710	10			ENSMUST00000163467	ENSEMBL	ensembl_ig_gene:known chromosome:GRCm38:12:115446409:115446710:-1 gene:ENSMUSG00000096078 gene_biotype:IG_LV_gene transcript_biotype:IG_LV_gene	chr12	100	100	0		0														ENSMUST00000163467	GO:0005515	protein binding	inferred from electronic annotation
TC1200002642.mm.1	8.11	6.74	0.61	0.17	2.59	0.035155	0.791721	Ighv1-63	immunoglobulin heavy variable V1-63	chr12	115495625 - 115496058	-	ENSMUST00000103534	Coding		115495625	115496058	20			ENSMUST00000103534	ENSEMBL	ensembl_ig_gene:known chromosome:GRCm38:12:115495625:115496058:-1 gene:ENSMUSG00000096672 gene_biotype:IG_LV_gene transcript_biotype:IG_LV_gene	chr12	100	100	0		0	ENSMUST00000103534	A2NXF0	ENSMUST00000103534	Mm.423822	bone marrow| intestine| adult									ENSMUST00000103534	GO:0005515	protein binding	inferred from electronic annotation
TC1200002649.mm.1	6.64	5.44	0.41	0.62	2.29	0.036668	0.794118	Ighv1-71	immunoglobulin heavy variable 1-71	chr12	115742205 - 115742506	-	ENSMUST00000166645	Coding		115742205	115742506	10			ENSMUST00000166645	ENSEMBL	ensembl_ig_gene:known chromosome:GRCm38:12:115742205:115742506:-1 gene:ENSMUSG00000096577 gene_biotype:IG_LV_gene transcript_biotype:IG_LV_gene	chr12	100	100	0		0														ENSMUST00000166645	GO:0005515	protein binding	inferred from electronic annotation
TC1200002656.mm.1	8.45	7.08	0.31	0.49	2.59	0.011853	0.698458	Ighv1-76	immunoglobulin heavy variable 1-76	chr12	115847881 - 115848174	-	ENSMUST00000169155	Coding		115847881	115848174	10			ENSMUST00000169155	ENSEMBL	ensembl_ig_gene:known chromosome:GRCm38:12:115847881:115848174:-1 gene:ENSMUSG00000093896 gene_biotype:IG_LV_gene transcript_biotype:IG_LV_gene	chr12	100	100	0		0														ENSMUST00000169155	GO:0005515	protein binding	inferred from electronic annotation
TC1200002659.mm.1	8.17	6.6	0.27	0.17	2.98	0.001977	0.58867	Ighv1-80	immunoglobulin heavy variable 1-80	chr12	115912344 - 115912776	-	ENSMUST00000103547	Coding		115912344	115912776	20			ENSMUST00000103547	ENSEMBL	ensembl_ig_gene:known chromosome:GRCm38:12:115912344:115912776:-1 gene:ENSMUSG00000094075 gene_biotype:IG_LV_gene transcript_biotype:IG_LV_gene	chr12	100	100	0		0			ENSMUST00000103547	Mm.436183	mammary gland| adult									ENSMUST00000103547	GO:0005515	protein binding	inferred from electronic annotation
TC1200002661.mm.1	8.16	4.97	0.99	0.4	9.16	0.003659	0.632204	Igh-VJ558	immunoglobulin heavy chain (J558 family)	chr12	115952538 - 115952831	-	ENSMUST00000103549	Coding		115952538	115952831	10	12 F2|12	16061	ENSMUST00000103549	ENSEMBL	ensembl_ig_gene:known chromosome:GRCm38:12:115952538:115952831:-1 gene:ENSMUSG00000095127 gene_biotype:IG_LV_gene transcript_biotype:IG_LV_gene	chr12	100	100	0		0	ENSMUST00000103549	Q9D9B8	ENSMUST00000103549	Mm.246497	bone marrow| liver| lung| mammary gland| adult	ENSMUST00000103549	GO:0008150	biological_process	no biological data available	ENSMUST00000103549	GO:0016021	integral component of membrane	inferred from electronic annotation	ENSMUST00000103549	GO:0005515	protein binding	inferred from electronic annotation
TC1200002479.mm.1	7.55	5.59	0.76	0.27	3.9	0.030842	0.778635	Ighv1-16	Ighv1-16 immunoglobulin heavy variable 1-16	chr12	114665872 - 114666165	-	NCBI_Gene:629866:presumedTranscript_1	Unassigned		114665872	114666165	30			NCBI_Gene:629866:presumedTranscript_1	MGI/Jackson Lab	[retired] Ighv1-16 immunoglobulin heavy variable 1-16	chr12	100	100	0		0
TC1200002596.mm.1	8.16	6.82	0.19	0.56	2.53	0.022807	0.754207	Ighv6-6	immunoglobulin heavy variable 6-6	chr12	114434788 - 114435244	-	ENSMUST00000103489	Coding		114434788	114435244	18	12 F2|12	238427	ENSMUST00000103489	ENSEMBL	ensembl_ig_gene:known chromosome:GRCm38:12:114434788:114435244:-1 gene:ENSMUSG00000076680 gene_biotype:IG_LV_gene transcript_biotype:IG_LV_gene	chr12	100	100	0		0	ENSMUST00000103489	A2NMA2	ENSMUST00000103489	Mm.422809	bladder| intestine| lung| mammary gland| spleen| neonate| juvenile| adult									ENSMUST00000103489	GO:0005515	protein binding	inferred from electronic annotation
TC1200002602.mm.1	7.66	6.62	0.44	0.46	2.05	0.042652	0.796971	Mir7094-2	microRNA mir-7094-2	chr12	114513635 - 114513694	-	NR_106063	NonCoding		114513635	114513694	10		102465664	NR_106063	RefSeq	Mus musculus microRNA mir-7094-2 (Mir7094-2), microRNA.	chr12	100	100	0		0
TC1200002626.mm.1	6.28	5.28	0.28	0.2	2.01	0.013597	0.708395	Ighv1-47	immunoglobulin heavy variable 1-47	chr12	114991108 - 114991401	-	ENSMUST00000103518	Coding		114991108	114991401	20	12 F2|12	629915	ENSMUST00000103518	ENSEMBL	ensembl_ig_gene:known chromosome:GRCm38:12:114991108:114991401:-1 gene:ENSMUSG00000076709 gene_biotype:IG_LV_gene transcript_biotype:IG_LV_gene	chr12	100	100	0		0			ENSMUST00000103518	Mm.422810	pancreas| neonate| adult									ENSMUST00000103518	GO:0005515	protein binding	inferred from electronic annotation
TC1300000406.mm.1	8.9	7.56	0.64	0.54	2.52	0.04482	0.796971	Gm22126	predicted gene, 22126	chr13	35662135 - 35662276	+	ENSMUST00000083244	NonCoding		35662135	35662276	30			ENSMUST00000083244	ENSEMBL	ncrna:known chromosome:GRCm38:13:35662135:35662276:1 gene:ENSMUSG00000065178 gene_biotype:snRNA transcript_biotype:snRNA	chr13	100	100	0		0
TC1300000601.mm.1	7.4	5.87	0.52	0.06	2.89	0.007234	0.671733	Gm22806	predicted gene, 22806	chr13	51648199 - 51648334	+	ENSMUST00000082738	NonCoding		51648199	51648334	30			ENSMUST00000082738	ENSEMBL	ncrna:known chromosome:GRCm38:13:51648199:51648334:1 gene:ENSMUSG00000064672 gene_biotype:snoRNA transcript_biotype:snoRNA	chr13	100	100	0		0
TC1300000896.mm.1	9.12	7.53	0.58	0.3	3	0.020294	0.744852	Gm16125	predicted gene 16125	chr13	74340539 - 74340877	+	ENSMUST00000159003	Complex		74340539	74340877	30			ENSMUST00000159003	ENSEMBL	havana:known chromosome:GRCm38:13:74340539:74340877:1 gene:ENSMUSG00000090004 gene_biotype:pseudogene transcript_biotype:processed_pseudogene	chr13	100	100	0		0
TC1300001008.mm.1	6.93	5.84	0.41	0.16	2.12	0.032048	0.779794			chr13	89592469 - 89594522	+		NonCoding		89592469	89594522	30			NONMMUT018571	NONCODE	Non-coding transcript identified by NONCODE: Sense No Exonic	chr13	100	100	0		0
TC1300001041.mm.1	10.66	9.03	0.18	0.15	3.11	0.000267	0.543613	Gm2076	predicted gene 2076	chr13	93293781 - 93294751	+	ENSMUST00000182524	Pseudogene		93293781	93294751	30			ENSMUST00000182524	ENSEMBL	havana:known chromosome:GRCm38:13:93293781:93294751:1 gene:ENSMUSG00000098092 gene_biotype:pseudogene transcript_biotype:processed_pseudogene	chr13	100	100	0		0
TC1300001049.mm.1	9.29	7.75	0.19	0.48	2.9	0.012056	0.698458	Gm6109	predicted gene 6109	chr13	93448488 - 93448835	+	XM_884704	Coding		93448488	93448835	30	13 C3|13	619883	XM_884704	RefSeq	PREDICTED: Mus musculus predicted gene 6109 (Gm6109), mRNA.	chr13	100	100	0		0
TC1300001081.mm.1	11.65	7.97	0.26	0.21	12.86	3.9e-05	0.255921	F2rl2	coagulation factor II (thrombin) receptor-like 2	chr13	95696853 - 95702768	+	NM_010170	Coding		95696853	95702768	75	13 D1|13 50.38 cM	14064	NM_010170	RefSeq	Mus musculus coagulation factor II (thrombin) receptor-like 2 (F2rl2), mRNA.	chr13	100	100	0		0	NM_010170	O08675	NM_010170	Mm.440952	bone marrow| embryonic tissue| skin| spleen| organogenesis| fetus| neonate| juvenile| adult	NM_010170	GO:0007165	signal transduction	inferred from electronic annotation	NM_010170	GO:0005886	plasma membrane	inferred from electronic annotation	NM_010170	GO:0004871	signal transducer activity	inferred from electronic annotation	NM_010170	GenMAPP	GPCRDB_Class_A_Rhodopsin-like
TC1300001138.mm.1	6.72	5.24	0.45	0.47	2.79	0.027117	0.764703	Gm24261	predicted gene, 24261	chr13	100604359 - 100604462	+	ENSMUST00000083744	NonCoding		100604359	100604462	30			ENSMUST00000083744	ENSEMBL	ncrna:known chromosome:GRCm38:13:100604359:100604462:1 gene:ENSMUSG00000065678 gene_biotype:snRNA transcript_biotype:snRNA	chr13	100	100	0		0
TC1300001644.mm.1	8.32	6.45	0.41	0.4	3.64	0.00691	0.671733	Hist1h4b	histone cluster 1, H4b	chr13	23755822 - 23757620	-	ENSMUST00000139822	NonCoding		23755822	23757620	30	13 A2-A3|13	326620	ENSMUST00000139822	ENSEMBL	ensembl_havana_transcript:known chromosome:GRCm38:13:23756203:23757620:-1 gene:ENSMUSG00000075029 gene_biotype:processed_transcript transcript_biotype:processed_transcript	chr13	100	100	0		0	ENSMUST00000139822	P62806	ENSMUST00000139822	Mm.261642	embryonic tissue| testis| thymus| juvenile| adult	ENSMUST00000139822	GO:0006335	DNA replication-dependent nucleosome assembly	not recorded	ENSMUST00000139822	GO:0000228	nuclear chromosome	not recorded	ENSMUST00000139822	GO:0044822	poly(A) RNA binding	not recorded
TC1300002156.mm.1	6.47	5.43	0.19	0.17	2.06	0.00237	0.60123	Gm23739	predicted gene, 23739	chr13	61804141 - 61804248	-	ENSMUST00000102295	NonCoding		61804141	61804248	30			ENSMUST00000102295	ENSEMBL	ncrna:known chromosome:GRCm38:13:61804141:61804248:-1 gene:ENSMUSG00000096212 gene_biotype:miRNA transcript_biotype:miRNA	chr13	100	100	0		0
TC1300002201.mm.1	7.45	6.44	0.41	0.26	2.01	0.027307	0.766747	Aaed1	AhpC/TSA antioxidant enzyme domain containing 1	chr13	64291836 - 64312710	-	NM_025370	Coding		64291836	64312710	72	13 B3|13	66129	NM_025370	RefSeq	Mus musculus AhpC/TSA antioxidant enzyme domain containing 1 (Aaed1), mRNA.	chr13	100	100	0		0	NM_025370	Q9D1A0	NM_025370	Mm.491110	adrenal gland| bladder| blood| bone| brain| connective tissue| embryonic tissue| extraembryonic tissue| eye| heart| intestine| kidney| liver| lung| lymph node| mammary gland| pancreas| pineal gland| pituitary gland| prostate| skin| spleen| sympathetic ganglion| testis| thymus| thyroid| gastrula| fetus| neonate| juvenile| adult	NM_025370	GO:0008150	biological_process	no biological data available	NM_025370	GO:0005575	cellular_component	no biological data available	NM_025370	GO:0003674	molecular_function	no biological data available
TC1300002254.mm.1	7	5.68	0.7	0.11	2.5	0.044829	0.796971			chr13	67612761 - 67614556	-		NonCoding		67612761	67614556	30			KnowTID_00002125	Luo lincRNA	Non-coding transcript identified by Luo, et al.	chr13	100	100	0		0
TC1300002377.mm.1	7.65	6.63	0.29	0.29	2.03	0.012612	0.700765	Gm26913	predicted gene, 26913	chr13	84690210 - 84690941	-	ENSMUST00000182391	Pseudogene		84690210	84690941	30			ENSMUST00000182391	ENSEMBL	havana:known chromosome:GRCm38:13:84690210:84690941:-1 gene:ENSMUSG00000098081 gene_biotype:pseudogene transcript_biotype:processed_pseudogene	chr13	100	100	0		0
TC1300002445.mm.1	8.07	6.81	0.09	0.3	2.39	0.003899	0.641256	Scamp1	secretory carrier membrane protein 1	chr13	94201310 - 94285857	-	NM_029153	Complex		94201310	94285857	200	13 D1|13	107767	NM_029153	RefSeq	Mus musculus secretory carrier membrane protein 1 (Scamp1), mRNA.	chr13	100	100	0		0	NM_029153	Q8K021	NM_029153	Mm.201455	bladder| blood| bone| bone marrow| brain| connective tissue| embryonic tissue| extraembryonic tissue| eye| fertilized ovum| heart| inner ear| intestine| kidney| liver| lung| mammary gland| molar| ovary| pancreas| pituitary gland| prostate| salivary gland| skin| spinal cord| spleen| testis| thyroid| uterus| vagina|oocyte| unfertilized ovum| zygote| cleavage| blastocyst| gastrula| organogenesis| fe…	NM_029153	GO:0006810	transport	inferred from electronic annotation	NM_029153	GO:0005623	cell	inferred from mutant phenotype	NM_029153	GO:0005515	protein binding	inferred from physical interaction
TC1300002486.mm.1	12	9.85	0.29	0.74	4.42	0.014795	0.716077	Gm8756	predicted gene 8756	chr13	97458149 - 97459077	-	ENSMUST00000183250	Pseudogene		97458149	97459077	30			ENSMUST00000183250	ENSEMBL	havana:known chromosome:GRCm38:13:97458149:97459077:-1 gene:ENSMUSG00000098238 gene_biotype:pseudogene transcript_biotype:processed_pseudogene	chr13	100	100	0		0
TC1300002492.mm.1	7.16	5.78	0.33	0.38	2.6	0.028789	0.772382			chr13	97779398 - 97781209	-		NonCoding		97779398	97781209	30			NONMMUT018795	NONCODE	Non-coding transcript identified by NONCODE: Linc	chr13	100	100	0		0
TC1300002691.mm.1	8.99	6.72	0.5	0.37	4.82	0.002864	0.624253	Gzma	granzyme A	chr13	113093825 - 113100981	-	NM_010370	Coding		113093825	113100981	60	13 D|13 63.93 cM	14938	NM_010370	RefSeq	Mus musculus granzyme A (Gzma), mRNA.	chr13	100	100	0		0	NM_010370	P11032	NM_010370	Mm.15510	embryonic tissue| intestine| mammary gland| spleen| thymus| blastocyst| neonate| juvenile| adult	NM_010370	GO:0006508	proteolysis	inferred from direct assay	NM_010370	GO:0005576	extracellular region	inferred from electronic annotation	NM_010370	GO:0003824	catalytic activity	inferred from electronic annotation
TC1300002714.mm.1	8.4	6.93	0.44	0.02	2.76	0.004633	0.665062			chr13	114833082 - 114835695	-		NonCoding		114833082	114835695	30			NONMMUT019423	NONCODE	Non-coding transcript identified by NONCODE: Linc	chr13	100	100	0		0
TC1300002715.mm.1	9.13	7.24	0.63	0.21	3.7	0.00614	0.671733	Itga2	integrin alpha 2	chr13	114835912 - 114932041	-	NM_008396	Coding		114835912	114932041	300	13 D2.2|13 64.61 cM	16398	NM_008396	RefSeq	Mus musculus integrin alpha 2 (Itga2), mRNA.	chr13	100	100	0		0	NM_008396	Q62469	NM_008396	Mm.5007	bone| embryonic tissue| extraembryonic tissue| eye| spleen| organogenesis| fetus| adult	NM_008396	GO:0002687	positive regulation of leukocyte migration	not recorded	NM_008396	GO:0005634	nucleus	not recorded	NM_008396	GO:0005178	integrin binding	not recorded	NM_008396	GenMAPP	Integrin-mediated_cell_adhesion_KEGG
TC1400000439.mm.1	8.92	5.59	0.74	0.32	10.01	0.003228	0.627318			chr14	43254605 - 43256505	+		NonCoding		43254605	43256505	30			KnowTID_00002284	Luo lincRNA	Non-coding transcript identified by Luo, et al.	chr14	100	100	0		0
TC1400000459.mm.1	10.19	8.72	0.82	0.14	2.77	0.04696	0.798732	Ear12	eosinophil-associated, ribonuclease A family, member 12	chr14	44102654 - 44103538	+	NM_001012766	Coding		44102654	44103538	45		503845	NM_001012766	RefSeq	Mus musculus eosinophil-associated, ribonuclease A family, member 12 (Ear12), mRNA.	chr14	100	100	0		0	NM_001012766	P97425	NM_001012766	Mm.484825		NM_001012766	GO:0006935	chemotaxis	inferred from direct assay	NM_001012766	GO:0005575	cellular_component	no biological data available	NM_001012766	GO:0004518	nuclease activity	inferred from electronic annotation
TC1400000529.mm.1	12.68	11.08	0.49	0.57	3.04	0.038895	0.796677	Gm3534	predicted pseudogene 3534	chr14	48408618 - 48409618	+	ENSMUST00000182522	Pseudogene		48408618	48409618	30			ENSMUST00000182522	ENSEMBL	havana:known chromosome:GRCm38:14:48408618:48409618:1 gene:ENSMUSG00000098192 gene_biotype:pseudogene transcript_biotype:processed_pseudogene	chr14	100	100	0		0
TC1400000610.mm.1	12.71	10.94	0.34	0.74	3.4	0.03591	0.79354	Gm26328	predicted gene, 26328	chr14	52342777 - 52342883	+	ENSMUST00000082821	NonCoding		52342777	52342883	30			ENSMUST00000082821	ENSEMBL	ncrna:known chromosome:GRCm38:14:52342777:52342883:1 gene:ENSMUSG00000064755 gene_biotype:snRNA transcript_biotype:snRNA	chr14	100	100	0		0
TC1400000685.mm.1	6.74	5.73	0.43	0.08	2.02	0.048149	0.798732	Trav7n-6	T cell receptor alpha variable 7N-6	chr14	53324632 - 53326266	+	ENSMUST00000178100	Coding		53324632	53326266	40			ENSMUST00000178100	ENSEMBL	ensembl:known chromosome:GRCm38:14:53324632:53326237:1 gene:ENSMUSG00000095415 gene_biotype:protein_coding transcript_biotype:protein_coding	chr14	100	100	0		0			ENSMUST00000178100	Mm.321046	joint| thymus| neonate									ENSMUST00000178100	GO:0005515	protein binding	inferred from electronic annotation
TC1400000697.mm.1	8.28	7.1	0.42	0.01	2.26	0.010152	0.687492	Trav6d-5	T cell receptor alpha variable 6D-5	chr14	53491115 - 53491622	+	ENSMUST00000181210	Coding		53491115	53491622	30	14 C2|14	667481	ENSMUST00000181210	ENSEMBL	havana_ig_gene:known chromosome:GRCm38:14:53491115:53491620:1 gene:ENSMUSG00000096149 gene_biotype:TR_V_gene transcript_biotype:TR_V_gene	chr14	100	100	0		0			ENSMUST00000181210	Mm.429473										ENSMUST00000181210	GO:0005515	protein binding	inferred from electronic annotation
TC1400000752.mm.1	8.47	6.97	0.25	0.52	2.83	0.020681	0.747307	Gm24705	predicted gene, 24705	chr14	54581177 - 54581283	+	ENSMUST00000082808	NonCoding		54581177	54581283	30			ENSMUST00000082808	ENSEMBL	ncrna:known chromosome:GRCm38:14:54581177:54581283:1 gene:ENSMUSG00000064742 gene_biotype:snRNA transcript_biotype:snRNA	chr14	100	100	0		0
TC1400000803.mm.1	9.33	8.29	0.09	0.47	2.06	0.020576	0.747307	Gm4819	predicted gene 4819	chr14	56250069 - 56251077	+	ENSMUST00000182170	Pseudogene		56250069	56251077	30			ENSMUST00000182170	ENSEMBL	havana:known chromosome:GRCm38:14:56250069:56251077:1 gene:ENSMUSG00000097936 gene_biotype:pseudogene transcript_biotype:processed_pseudogene	chr14	100	100	0		0
TC1400001095.mm.1	6.75	5.46	0.34	0.19	2.44	0.005804	0.671733			chr14	78858178 - 78861243	+		NonCoding		78858178	78861243	30			NONMMUT021761	NONCODE	Non-coding transcript identified by NONCODE: Sense No Exonic	chr14	100	100	0		0
TC1400001121.mm.1	5.87	4.78	0.48	0.07	2.13	0.037178	0.794704			chr14	86794236 - 86795838	+		NonCoding		86794236	86795838	30			NONMMUT021871	NONCODE	Non-coding transcript identified by NONCODE: Antisense	chr14	100	100	0		0
TC1400001130.mm.1	5.89	4.77	0.2	0.06	2.18	0.000739	0.548632	Gm26405	predicted gene, 26405	chr14	88126998 - 88127097	+	ENSMUST00000158495	NonCoding		88126998	88127097	30			ENSMUST00000158495	ENSEMBL	ncrna:known chromosome:GRCm38:14:88126998:88127097:1 gene:ENSMUSG00000089120 gene_biotype:rRNA transcript_biotype:rRNA	chr14	100	100	0		0
TC1400001199.mm.1	7.88	5.85	0.32	0.59	4.08	0.007497	0.671733	Gm22290	predicted gene, 22290	chr14	105250010 - 105250116	+	ENSMUST00000177655	NonCoding		105250010	105250116	30			ENSMUST00000177655	ENSEMBL	ncrna:known chromosome:GRCm38:14:105250010:105250116:1 gene:ENSMUSG00000094275 gene_biotype:snRNA transcript_biotype:snRNA	chr14	100	100	0		0
TC1400001312.mm.1	15.27	13.57	0.25	0.46	3.26	0.009101	0.676827	Gm25781	predicted gene, 25781	chr14	120798853 - 120798936	+	ENSMUST00000122527	NonCoding		120798853	120798936	30			ENSMUST00000122527	ENSEMBL	ncrna:known chromosome:GRCm38:14:120798853:120798936:1 gene:ENSMUSG00000084476 gene_biotype:snRNA transcript_biotype:snRNA	chr14	100	100	0		0
TC1400001484.mm.1	5.78	4.71	0.17	0.35	2.1	0.012165	0.698458			chr14	15874411 - 15875162	-		NonCoding		15874411	15875162	30			NONMMUT019718	NONCODE	Non-coding transcript identified by NONCODE: Linc	chr14	100	100	0		0
TC1400001615.mm.1	6.93	5.33	0.54	0.12	3.05	0.017149	0.729146			chr14	26222398 - 26225678	-		NonCoding		26222398	26225678	30			NONMMUT020070	NONCODE	Non-coding transcript identified by NONCODE: Antisense	chr14	100	100	0		0
TC1400002097.mm.1	6.89	5.88	0.32	0.1	2.02	0.015888	0.724204	Gm25887	predicted gene, 25887	chr14	55683834 - 55683917	-	ENSMUST00000157777	NonCoding		55683834	55683917	30			ENSMUST00000157777	ENSEMBL	ncrna:known chromosome:GRCm38:14:55683834:55683917:-1 gene:ENSMUSG00000088402 gene_biotype:snRNA transcript_biotype:snRNA	chr14	100	100	0		0
TC1400002314.mm.1	7.78	6.58	0.32	0.11	2.3	0.002934	0.624253	Gm21464	predicted gene, 21464	chr14	69363504 - 69503440	-	XM_003688935	Complex		69363504	69503440	230	14|14	100862085	XM_003688935	RefSeq	[retired] PREDICTED: Mus musculus mitoferrin-1-like, transcript variant 1 (LOC100862085), mRNA.	chr14	100	100	0		0	ENSMUST00000179116	Q920G8	ENSMUST00000179116	Mm.291443	brain| embryonic tissue| extraembryonic tissue| eye| pancreas| testis| fetus| juvenile| adult	ENSMUST00000179116	GO:0034755	iron ion transmembrane transport	inferred from mutant phenotype	ENSMUST00000179116	GO:0016021	integral component of membrane	inferred from electronic annotation	ENSMUST00000179116	GO:0005381	iron ion transmembrane transporter activity	inferred from mutant phenotype
TC1400002315.mm.1	7.77	6.45	0.13	0.07	2.49	8.3e-05	0.361785			chr14	69495851 - 69500390	-		NonCoding		69495851	69500390	30			XR_141216	MGI/Jackson Lab	[retired] PREDICTED: predicted gene, 20236 (Gm20236), miscRNA.	chr14	100	100	0		0
TC1400002317.mm.1	7.58	6.49	0.05	0.08	2.13	2.8e-05	0.22795			chr14	69530053 - 69537894	-		NonCoding		69530053	69537894	30			NONMMUT021415	NONCODE	Non-coding transcript identified by NONCODE: Linc	chr14	100	100	0		0
TC1400002320.mm.1	7.83	5.93	0.43	0.18	3.72	0.002131	0.58867	RP23-103I12.3	novel transcript, antisense to Loxl2 and a copy of Entpd4	chr14	69581754 - 69762619	-	OTTMUST00000117117	NonCoding		69581754	69762619	130			OTTMUST00000117117	Havana transcript	cdna:all chromosome:VEGA56:14:69637669:69644752:-1 Gene:OTTMUSG00000044490	chr14	100	100	0		0	ENSMUST00000183339	Q920G8	ENSMUST00000183339	Mm.441111	embryonic tissue| liver| stomach| fetus| juvenile	ENSMUST00000183339	GO:0006810	transport	inferred from electronic annotation	ENSMUST00000183339	GO:0005739	mitochondrion	inferred from electronic annotation	ENSMUST00000183339	GO:0005381	iron ion transmembrane transporter activity	inferred from mutant phenotype
TC1400002321.mm.1	7.94	6.12	0.56	0.31	3.54	0.007365	0.671733			chr14	69613779 - 69616046	-		NonCoding		69613779	69616046	30			NONMMUT021428	NONCODE	Non-coding transcript identified by NONCODE: Antisense	chr14	100	100	0		0
TC1400002322.mm.1	7.34	5.07	0.29	0.07	4.81	0.000232	0.51022			chr14	69622550 - 69624863	-		NonCoding		69622550	69624863	30			NONMMUT021429	NONCODE	Non-coding transcript identified by NONCODE: Antisense	chr14	100	100	0		0
TC1400002323.mm.1	8.32	6.72	0.47	0.53	3.03	0.021348	0.747307	Gm10002	predicted gene 10002	chr14	69654835 - 69658661	-	XR_141217	NonCoding		69654835	69658661	30	14 D2|14	791405	XR_141217	RefSeq	[retired] PREDICTED: Mus musculus predicted gene 10002 (Gm10002), misc_RNA.	chr14	100	100	0		0
TC1400002324.mm.1	15.1	5.56	1.55	0.51	748.14	0.000572	0.548632	RP23-103I12.3	novel transcript, antisense to Loxl2 and a copy of Entpd4	chr14	69680028 - 69683286	-	OTTMUST00000117168	NonCoding		69680028	69683286	30			OTTMUST00000117168	Havana transcript	cdna:all chromosome:VEGA56:14:69680584:69683286:-1 Gene:OTTMUSG00000044490	chr14	100	100	0		0	ENSMUST00000183514	Q920G8	ENSMUST00000183514	Mm.441111	embryonic tissue| liver| stomach| fetus| juvenile	ENSMUST00000183514	GO:0006810	transport	inferred from electronic annotation	ENSMUST00000183514	GO:0005739	mitochondrion	inferred from electronic annotation	ENSMUST00000183514	GO:0005381	iron ion transmembrane transporter activity	inferred from mutant phenotype
TC1400002483.mm.1	6.11	5.04	0.26	0.29	2.09	0.008896	0.676827			chr14	79100122 - 79101662	-		NonCoding		79100122	79101662	30			NONMMUT021765	NONCODE	Non-coding transcript identified by NONCODE: Antisense	chr14	100	100	0		0
TC1400002540.mm.1	6.39	5.03	0.22	0.29	2.57	0.004339	0.665062			chr14	93239093 - 93241581	-		NonCoding		93239093	93241581	30			NONMMUT021900	NONCODE	Non-coding transcript identified by NONCODE: Sense No Exonic	chr14	100	100	0		0
TC1400002762.mm.1	12.28	10.1	0.82	0.56	4.52	0.017678	0.732378	Gm9308	predicted gene 9308	chr14	123698390 - 123698603	-	ENSMUST00000119073	Complex		123698390	123698603	30			ENSMUST00000119073	ENSEMBL	havana:known chromosome:GRCm38:14:123698390:123698603:-1 gene:ENSMUSG00000082793 gene_biotype:pseudogene transcript_biotype:processed_pseudogene	chr14	100	100	0		0
TC1500000102.mm.1	11.05	7.96	0.94	0.55	8.46	0.007082	0.671733	Gm2573	predicted gene 2573	chr15	12181147 - 12181467	+	XM_001474178	Coding		12181147	12181467	30	15 A1|15	100040052	XM_001474178	RefSeq	PREDICTED: Mus musculus predicted gene 2573 (Gm2573), mRNA.	chr15	100	100	0		0
TC1500000124.mm.1	9.18	7.83	0.4	0.3	2.55	0.018806	0.73732	Gm8318	predicted gene 8318	chr15	18163886 - 18164752	+	ENSMUST00000182954	Pseudogene		18163886	18164752	30			ENSMUST00000182954	ENSEMBL	havana:known chromosome:GRCm38:15:18163886:18164752:1 gene:ENSMUSG00000098222 gene_biotype:pseudogene transcript_biotype:processed_pseudogene	chr15	100	100	0		0
TC1500000148.mm.1	5.58	4.54	0.4	0.1	2.06	0.025315	0.762031	Gm24656	predicted gene, 24656	chr15	23154734 - 23154865	+	ENSMUST00000177548	NonCoding		23154734	23154865	30			ENSMUST00000177548	ENSEMBL	ncrna:known chromosome:GRCm38:15:23154734:23154865:1 gene:ENSMUSG00000094031 gene_biotype:snoRNA transcript_biotype:snoRNA	chr15	100	100	0		0
TC1500000151.mm.1	6.33	5.13	0.26	0.45	2.28	0.04693	0.798732			chr15	23796338 - 23809446	+		NonCoding		23796338	23809446	30			NONMMUT022883	NONCODE	Non-coding transcript identified by NONCODE: Linc	chr15	100	100	0		0
TC1500000352.mm.1	11.54	10.04	0.09	0.64	2.83	0.038496	0.796677	Gm22392	predicted gene, 22392	chr15	44432595 - 44432701	+	ENSMUST00000177971	NonCoding		44432595	44432701	30			ENSMUST00000177971	ENSEMBL	ncrna:known chromosome:GRCm38:15:44432595:44432701:1 gene:ENSMUSG00000094551 gene_biotype:snRNA transcript_biotype:snRNA	chr15	100	100	0		0
TC1500000357.mm.1	7.14	6.07	0.39	0.39	2.1	0.0442	0.796971	Gm24768	predicted gene, 24768	chr15	44940542 - 44940635	+	ENSMUST00000158512	NonCoding		44940542	44940635	30			ENSMUST00000158512	ENSEMBL	ncrna:known chromosome:GRCm38:15:44940542:44940635:1 gene:ENSMUSG00000089137 gene_biotype:snRNA transcript_biotype:snRNA	chr15	100	100	0		0
TC1500000422.mm.1	12.21	9.93	0.84	0.46	4.84	0.04251	0.796971			chr15	58910946 - 58913730	+		NonCoding		58910946	58913730	30			XR_105721	MGI/Jackson Lab	[retired] PREDICTED: predicted gene, 19347 (Gm19347), miscRNA.	chr15	100	100	0		0
TC1500000549.mm.1	8.81	7.43	0.38	0.13	2.61	0.004781	0.667588	Ly6e	lymphocyte antigen 6 complex, locus E	chr15	74955051 - 74959905	+	NM_001164036	Complex		74955051	74959905	110	15 D3|15 34.29 cM	17069	NM_001164036	RefSeq	Mus musculus lymphocyte antigen 6 complex, locus E (Ly6e), transcript variant 1, mRNA.	chr15	100	100	0		0	NM_001164036	Q64253	NM_001164036	Mm.788	blood| bone| bone marrow| brain| embryonic tissue| extraembryonic tissue| eye| fertilized ovum| heart| inner ear| intestine| joint| kidney| liver| lung| lymph node| mammary gland| muscle| nasopharynx| pancreas| pineal gland| pituitary gland| prostate| salivary gland| skin| spleen| stomach| testis| thymus| thyroid| zygote| cleavage| blastocyst| gastrula| organogenesis| fetus| neonate| juvenile| ad…	NM_001164036	GO:0001701	in utero embryonic development	inferred from mutant phenotype	NM_001164036	GO:0005623	cell	inferred from mutant phenotype
TC1500000578.mm.1	9.7	8.52	0.49	0.25	2.27	0.032813	0.784231			chr15	76150368 - 76150607	+		Coding		76150368	76150607	30			XM_003085083	MGI/Jackson Lab	[retired] PREDICTED: predicted gene, 19945 (Gm19945), mRNA.	chr15	100	100	0		0
TC1500000627.mm.1	9.27	7.75	0.99	0.21	2.87	0.041454	0.796971	Apol10a	apolipoprotein L 10A	chr15	77477047 - 77491069	+	NM_177744	Complex		77477047	77491069	64	15 E1|15	245282	NM_177744	RefSeq	Mus musculus apolipoprotein L 10A (Apol10a), mRNA.	chr15	100	100	0		0	NM_177744	Q8CCA5	NM_177744	Mm.390820	intestine| adult	NM_177744	GO:0006869	lipid transport	inferred from electronic annotation	NM_177744	GO:0005575	cellular_component	no biological data available	NM_177744	GO:0003674	molecular_function	no biological data available
TC1500000628.mm.1	11.22	6.91	2.32	0.3	19.76	0.026826	0.764703	Apol11a	apolipoprotein L 11a	chr15	77508271 - 77517319	+	NM_001177533	Coding		77508271	77517319	40	15 E1|15	626615	NM_001177533	RefSeq	Mus musculus apolipoprotein L 11a (Apol11a), mRNA.	chr15	100	100	0		0	NM_001177533	Q8CCA5	NM_001177533	Mm.390820	intestine| adult	NM_001177533	GO:0006869	lipid transport	inferred from electronic annotation	NM_001177533	GO:0005575	cellular_component	no biological data available	NM_001177533	GO:0003674	molecular_function	no biological data available
TC1500000688.mm.1	9.01	6.68	0.57	0.18	5.01	0.0028	0.624253	Apobec3	apolipoprotein B mRNA editing enzyme, catalytic polypeptide 3	chr15	79891659 - 79915906	+	NM_001160415	Complex		79891659	79915906	360	15 48.6 cM|15 E2	80287	NM_001160415	RefSeq	Mus musculus apolipoprotein B mRNA editing enzyme, catalytic polypeptide 3 (Apobec3), transcript variant 1, mRNA.	chr15	100	100	0		0	NM_001160415	Q99J72	NM_001160415	Mm.284059	bladder| bone| bone marrow| brain| embryonic tissue| eye| intestine| kidney| liver| lung| lymph node| mammary gland| nasopharynx| oviduct| pancreas| salivary gland| spinal cord| spleen| thymus| morula| blastocyst| organogenesis| fetus| neonate| juvenile| adult					NM_001160415	GO:0005634	nucleus	not recorded
TC1500000898.mm.1	7.54	6.53	0.41	0.24	2.02	0.038884	0.796677			chr15	91757561 - 91758999	+		NonCoding		91757561	91758999	30			NONMMUT024671	NONCODE	Non-coding transcript identified by NONCODE: Sense No Exonic	chr15	100	100	0		0
TC1500000955.mm.1	9.04	7.84	0.21	0.37	2.31	0.007626	0.671733	Gm22045	predicted gene, 22045	chr15	96671793 - 96671900	+	ENSMUST00000082994	NonCoding		96671793	96671900	30			ENSMUST00000082994	ENSEMBL	ncrna:known chromosome:GRCm38:15:96671793:96671900:1 gene:ENSMUSG00000064928 gene_biotype:snRNA transcript_biotype:snRNA	chr15	100	100	0		0
TC1500001143.mm.1	6.84	5.68	0.42	0.3	2.24	0.014345	0.715735	Gm4823	predicted gene 4823	chr15	3745892 - 3746875	-	ENSMUST00000181990	Pseudogene		3745892	3746875	30			ENSMUST00000181990	ENSEMBL	havana:known chromosome:GRCm38:15:3745892:3746875:-1 gene:ENSMUSG00000098177 gene_biotype:pseudogene transcript_biotype:processed_pseudogene	chr15	100	100	0		0
TC1500001189.mm.1	10.32	8.35	0.16	0.43	3.91	0.002085	0.58867	Gm5210	predicted gene 5210	chr15	8917798 - 8929171	-	ENSMUST00000182150	Pseudogene		8917798	8929171	30			ENSMUST00000182150	ENSEMBL	havana:known chromosome:GRCm38:15:8917798:8929171:-1 gene:ENSMUSG00000098190 gene_biotype:pseudogene transcript_biotype:processed_pseudogene	chr15	100	100	0		0
TC1500001206.mm.1	9.93	8.22	0.16	0.53	3.26	0.011593	0.698458	Gm8174	predicted gene 8174	chr15	10560524 - 10561524	-	ENSMUST00000064353	Pseudogene		10560524	10561524	30			ENSMUST00000064353	ENSEMBL	havana:known chromosome:GRCm38:15:10560524:10561524:-1 gene:ENSMUSG00000052482 gene_biotype:pseudogene transcript_biotype:processed_pseudogene	chr15	100	100	0		0
TC1500001243.mm.1	6.85	5.72	0.48	0.41	2.2	0.044667	0.796971			chr15	13755266 - 13757634	-		NonCoding		13755266	13757634	30			NONMMUT022827	NONCODE	Non-coding transcript identified by NONCODE: Linc	chr15	100	100	0		0
TC1500001273.mm.1	5.88	4.81	0.13	0.16	2.1	0.001126	0.561152			chr15	24994600 - 24998200	-		NonCoding		24994600	24998200	30			KnowTID_00002905	Luo lincRNA	Non-coding transcript identified by Luo, et al.	chr15	100	100	0		0
TC1500001286.mm.1	6.94	5.5	0.33	0.24	2.72	0.005097	0.667915			chr15	26600262 - 26602267	-		NonCoding		26600262	26602267	30			NONMMUT022934	NONCODE	Non-coding transcript identified by NONCODE: Sense No Exonic	chr15	100	100	0		0
TC1500001413.mm.1	6.72	5.35	0.34	0.15	2.59	0.002852	0.624253	Mir6951	microRNA mir-6951	chr15	38490473 - 38490547	-	NR_105916	NonCoding		38490473	38490547	30		102465574	NR_105916	RefSeq	Mus musculus microRNA mir-6951 (Mir6951), microRNA.	chr15	100	100	0		0
TC1500001474.mm.1	6.89	5.82	0.46	0.47	2.09	0.04117	0.796971	Gm26063	predicted gene, 26063	chr15	46151698 - 46151804	-	ENSMUST00000083378	NonCoding		46151698	46151804	30			ENSMUST00000083378	ENSEMBL	ncrna:known chromosome:GRCm38:15:46151698:46151804:-1 gene:ENSMUSG00000065312 gene_biotype:snRNA transcript_biotype:snRNA	chr15	100	100	0		0
TC1500001718.mm.1	9.72	7.88	0.77	0.21	3.56	0.029637	0.777537	Ly6d	lymphocyte antigen 6 complex, locus D	chr15	74762056 - 74763567	-	NM_010742	Coding		74762056	74763567	30	15 D3|15 34.27 cM	17068	NM_010742	RefSeq	Mus musculus lymphocyte antigen 6 complex, locus D (Ly6d), mRNA.	chr15	100	100	0		0	NM_010742	P35459	NM_010742	Mm.878	bone marrow| embryonic tissue| intestine| lymph node| mammary gland| salivary gland| skin| spleen| stomach| thymus| tongue| fetus| juvenile| adult	NM_010742	GO:0030098	lymphocyte differentiation	inferred from expression pattern	NM_010742	GO:0005886	plasma membrane	inferred from electronic annotation
TC1500001727.mm.1	8.49	7.49	0.33	0.16	2.01	0.013659	0.708615	Ly6i	lymphocyte antigen 6 complex, locus I	chr15	74979812 - 74983430	-	NM_020498	Coding		74979812	74983430	50	15 D3|15	57248	NM_020498	RefSeq	Mus musculus lymphocyte antigen 6 complex, locus I (Ly6i), mRNA.	chr15	100	100	0		0	NM_020498	Q9WU67	NM_020498	Mm.358339						NM_020498	GO:0005886	plasma membrane	traceable author statement
TC1500001728.mm.1	10.06	7.32	0.49	0.18	6.68	0.000764	0.548632	Ly6a	lymphocyte antigen 6 complex, locus A	chr15	74994877 - 74998031	-	NM_001271416	Complex		74994877	74998031	40	15 D3|15 34.29 cM	110454	NM_001271416	RefSeq	Mus musculus lymphocyte antigen 6 complex, locus A (Ly6a), transcript variant 1, mRNA.	chr15	100	100	0		0	NM_001271416	P05533	NM_001271416	Mm.425949	blood| bone marrow| brain| connective tissue| embryonic tissue| extraembryonic tissue| eye| heart| intestine| joint| kidney| liver| lung| lymph node| mammary gland| muscle| prostate| salivary gland| skin| spleen| stomach| testis| thymus| thyroid| tongue| uterus| blastocyst| organogenesis| fetus| neonate| juvenile| adult					NM_001271416	GO:0005622	intracellular	inferred from direct assay
TC1500001731.mm.1	9.52	7.54	0.51	0.06	3.93	0.004838	0.667915	I830127L07Rik	RIKEN cDNA I830127L07 gene	chr15	75131308 - 75135128	-	XM_001477102	Complex		75131308	75135128	50	15 D3|15	546643	XM_001477102	RefSeq	PREDICTED: Mus musculus RIKEN cDNA I830127L07 gene (I830127L07Rik), transcript variant X1, mRNA.	chr15	100	100	0		0	XM_001477102	Q3U8E9	XM_001477102	Mm.322624	bone marrow| mammary gland| juvenile	XM_001477102	GO:0008150	biological_process	no biological data available	XM_001477102	GO:0005575	cellular_component	no biological data available	XM_001477102	GO:0003674	molecular_function	no biological data available
TC1500001817.mm.1	14.41	9.53	1.89	0.93	29.34	0.011296	0.698458	Apol11b	apolipoprotein L 11b	chr15	77633951 - 77643286	-	NM_001143686	Coding		77633951	77643286	81	15 E1|15	328563	NM_001143686	RefSeq	Mus musculus apolipoprotein L 11b (Apol11b), mRNA.	chr15	100	100	0		0	NM_001143686	A6H6I0	NM_001143686	Mm.17957	bone| bone marrow| embryonic tissue| liver| lymph node| spinal cord| spleen| morula| juvenile| adult	NM_001143686	GO:0006869	lipid transport	inferred from electronic annotation	NM_001143686	GO:0005575	cellular_component	no biological data available	NM_001143686	GO:0003674	molecular_function	no biological data available
TC1500001889.mm.1	6.38	4.51	0.52	0.09	3.66	0.00745	0.671733	D730005E14Rik	RIKEN cDNA D730005E14 gene	chr15	79889532 - 79893138	-	NR_030675	NonCoding		79889532	79893138	40	15 E1|15	109361	NR_030675	RefSeq	Mus musculus RIKEN cDNA D730005E14 gene (D730005E14Rik), long non-coding RNA.	chr15	100	100	0		0	NR_030675	Q3TV66	NR_030675	Mm.394656	bladder| bone marrow| mammary gland| ovary| spleen| neonate| juvenile| adult
TC1500001900.mm.1	10.92	8.93	0.17	0.74	3.96	0.028735	0.772382	Gm24204	predicted gene, 24204	chr15	80088447 - 80088553	-	ENSMUST00000082950	NonCoding		80088447	80088553	30			ENSMUST00000082950	ENSEMBL	ncrna:known chromosome:GRCm38:15:80088447:80088553:-1 gene:ENSMUSG00000064884 gene_biotype:snRNA transcript_biotype:snRNA	chr15	100	100	0		0
TC1500002210.mm.1	8.68	7.6	0.51	0.13	2.11	0.021235	0.747307	Gm22951	predicted gene, 22951	chr15	99368029 - 99368135	-	ENSMUST00000179471	NonCoding		99368029	99368135	30			ENSMUST00000179471	ENSEMBL	ncrna:known chromosome:GRCm38:15:99368029:99368135:-1 gene:ENSMUSG00000095635 gene_biotype:snRNA transcript_biotype:snRNA	chr15	100	100	0		0
TC1500002298.mm.1	6.65	5.13	0.37	0.28	2.87	0.01281	0.701729	Gm25141	predicted gene, 25141	chr15	102627779 - 102627885	-	ENSMUST00000083177	NonCoding		102627779	102627885	30			ENSMUST00000083177	ENSEMBL	ncrna:known chromosome:GRCm38:15:102627779:102627885:-1 gene:ENSMUSG00000065111 gene_biotype:snRNA transcript_biotype:snRNA	chr15	100	100	0		0
TC1600000006.mm.1	6.99	5.53	0.25	0.36	2.75	0.003301	0.628573	Olfr161	olfactory receptor 161	chr16	3592398 - 3593339	+	NM_146860	Coding		3592398	3593339	30	16 B1|16	258859	NM_146860	RefSeq	Mus musculus olfactory receptor 161 (Olfr161), mRNA.	chr16	100	100	0		0	NM_146860	Q8VGB9	NM_146860	Mm.377723		NM_146860	GO:0007165	signal transduction	inferred from electronic annotation	NM_146860	GO:0005886	plasma membrane	inferred from electronic annotation	NM_146860	GO:0004871	signal transducer activity	inferred from electronic annotation
TC1600000007.mm.1	6.15	4.65	0.41	0.09	2.84	0.004173	0.65374			chr16	3601645 - 3658620	+		NonCoding		3601645	3658620	61			NONMMUT025196	NONCODE	Non-coding transcript identified by NONCODE: Linc	chr16	100	100	0		0
TC1600000306.mm.1	11	9.58	0.27	0.38	2.68	0.012582	0.700765	Gm6467	predicted gene 6467	chr16	21896506 - 21897116	+	ENSMUST00000171547	Pseudogene		21896506	21897116	30			ENSMUST00000171547	ENSEMBL	ensembl:known chromosome:GRCm38:16:21896506:21897116:1 gene:ENSMUSG00000091580 gene_biotype:pseudogene transcript_biotype:pseudogene	chr16	100	100	0		0
TC1600000333.mm.1	8.57	7.55	0.22	0.32	2.03	0.016443	0.726533	Gm6630	predicted pseudogene 6630	chr16	23179556 - 23180011	+	ENSMUST00000091363	Pseudogene		23179556	23180011	30			ENSMUST00000091363	ENSEMBL	[retired] cdna:pseudogene chromosome:GRCm38:16:23179556:23180011:1 gene:ENSMUSG00000084299 gene_biotype:pseudogene transcript_biotype:processed_pseudogene	chr16	100	100	0		0
TC1600000440.mm.1	7.94	6.45	0.16	0.18	2.81	0.000389	0.548632	Tm4sf19	transmembrane 4 L six family member 19	chr16	32400506 - 32408227	+	NM_001160402	Coding		32400506	32408227	50	16 B3|16	277203	NM_001160402	RefSeq	Mus musculus transmembrane 4 L six family member 19 (Tm4sf19), mRNA.	chr16	100	100	0		0	NM_001160402	B2RWD4	NM_001160402	Mm.484240	blood| bone	NM_001160402	GO:0008150	biological_process	no biological data available	NM_001160402	GO:0005575	cellular_component	no biological data available	NM_001160402	GO:0003674	molecular_function	no biological data available
TC1600000441.mm.1	12.27	9.77	0.63	0.64	5.67	0.004095	0.650871	Gm20056	predicted gene, 20056	chr16	32408524 - 32409057	+	XM_003085105	Coding		32408524	32409057	30	16|16 22.67 cM	100504089	XM_003085105	RefSeq	PREDICTED: Mus musculus predicted gene, 20056 (Gm20056), mRNA.	chr16	100	100	0		0
TC1600000511.mm.1	7.81	6.74	0.37	0.22	2.09	0.021789	0.747307	2010005H15Rik	RIKEN cDNA 2010005H15 gene	chr16	36221562 - 36257427	+	NM_029733	Coding		36221562	36257427	68	16 B3|16	76770	NM_029733	RefSeq	Mus musculus RIKEN cDNA 2010005H15 gene (2010005H15Rik), mRNA.	chr16	100	100	0		0	NM_029733	Q9D8D6	NM_029733	Mm.327617	extraembryonic tissue| intestine| adult	NM_029733	GO:0010951	negative regulation of endopeptidase activity	not recorded	NM_029733	GO:0001533	cornified envelope	not recorded	NM_029733	GO:0002020	protease binding	not recorded
TC1600000675.mm.1	7.19	5.33	1	0.18	3.61	0.021404	0.747307			chr16	45234595 - 45237357	+		NonCoding		45234595	45237357	30			NONMMUT026777	NONCODE	Non-coding transcript identified by NONCODE: Sense No Exonic	chr16	100	100	0		0
TC1600000715.mm.1	13.23	11.41	0.03	0.55	3.53	0.004898	0.667915	Gm8824	predicted gene 8824	chr16	50111073 - 50112062	+	ENSMUST00000182962	Pseudogene		50111073	50112062	30			ENSMUST00000182962	ENSEMBL	havana:known chromosome:GRCm38:16:50111073:50112062:1 gene:ENSMUSG00000098028 gene_biotype:pseudogene transcript_biotype:processed_pseudogene	chr16	100	100	0		0
TC1600000801.mm.1	7.25	6.07	0.58	0.28	2.27	0.021582	0.747307	Gm22448	predicted gene, 22448	chr16	66254786 - 66254892	+	ENSMUST00000179254	NonCoding		66254786	66254892	30			ENSMUST00000179254	ENSEMBL	ncrna:known chromosome:GRCm38:16:66254786:66254892:1 gene:ENSMUSG00000095506 gene_biotype:snRNA transcript_biotype:snRNA	chr16	100	100	0		0
TC1600000819.mm.1	7.23	6.06	0.13	0.49	2.24	0.029711	0.77761	Gm22797	predicted gene, 22797	chr16	71663788 - 71663918	+	ENSMUST00000083990	NonCoding		71663788	71663918	30			ENSMUST00000083990	ENSEMBL	ncrna:known chromosome:GRCm38:16:71663788:71663918:1 gene:ENSMUSG00000065924 gene_biotype:snoRNA transcript_biotype:snoRNA	chr16	100	100	0		0
TC1600000930.mm.1	14.25	12.95	0.23	0.8	2.45	0.019361	0.743177	Gm21833	predicted gene, 21833	chr16	82828382 - 82829881	+	ENSMUST00000177665	Coding		82828382	82829881	30			ENSMUST00000177665	ENSEMBL	ensembl:known chromosome:GRCm38:16:82828382:82829881:1 gene:ENSMUSG00000094030 gene_biotype:protein_coding transcript_biotype:protein_coding	chr16	100	100	0		0	ENSMUST00000177665	J3QPK1
TC1600000931.mm.1	9.35	7.7	0.27	0.46	3.14	0.009659	0.677022	Gm24508	predicted gene, 24508	chr16	84294535 - 84294641	+	ENSMUST00000180104	NonCoding		84294535	84294641	30			ENSMUST00000180104	ENSEMBL	ncrna:known chromosome:GRCm38:16:84294535:84294641:1 gene:ENSMUSG00000095070 gene_biotype:snRNA transcript_biotype:snRNA	chr16	100	100	0		0
TC1600001288.mm.1	7.29	5.56	0.58	0.35	3.32	0.026968	0.764703	Gm24927	predicted gene, 24927	chr16	17341906 - 17342012	-	ENSMUST00000083397	NonCoding		17341906	17342012	30			ENSMUST00000083397	ENSEMBL	ncrna:known chromosome:GRCm38:16:17341906:17342012:-1 gene:ENSMUSG00000065331 gene_biotype:snRNA transcript_biotype:snRNA	chr16	100	100	0		0
TC1600001324.mm.1	10.89	9.63	0.63	0.19	2.39	0.01316	0.703335	Iglv1	immunoglobulin lambda variable 1	chr16	19061382 - 19260844	-	ENSMUST00000103746	Complex		19061382	19260844	200			ENSMUST00000103746	ENSEMBL	ensembl_ig_gene:known chromosome:GRCm38:16:19085017:19085460:-1 gene:ENSMUSG00000076934 gene_biotype:IG_LV_gene transcript_biotype:IG_LV_gene	chr16	100	100	0		0	ENSMUST00000103749	P01844	ENSMUST00000103751	Mm.486519	lung| lymph node| juvenile	BC002129	GO:0002376	immune system process	inferred from electronic annotation	ENSMUST00000103749	GO:0005886	plasma membrane	traceable author statement	ENSMUST00000103746	GO:0005515	protein binding	inferred from electronic annotation
TC1600001411.mm.1	10.94	9.13	0.6	0.19	3.52	0.014672	0.715735	Gm24928	predicted gene, 24928	chr16	25702642 - 25702748	-	ENSMUST00000083399	NonCoding		25702642	25702748	30			ENSMUST00000083399	ENSEMBL	ncrna:known chromosome:GRCm38:16:25702642:25702748:-1 gene:ENSMUSG00000065333 gene_biotype:snRNA transcript_biotype:snRNA	chr16	100	100	0		0
TC1600001816.mm.1	6.52	5.03	0.18	0.15	2.81	0.000468	0.548632			chr16	60363902 - 60366918	-		NonCoding		60363902	60366918	30			NONMMUT027072	NONCODE	Non-coding transcript identified by NONCODE: Sense No Exonic	chr16	100	100	0		0
TC1600001984.mm.1	5.82	4.82	0.44	0.31	2.01	0.034617	0.790437	Gm25896	predicted gene, 25896	chr16	87418909 - 87419044	-	ENSMUST00000083713	NonCoding		87418909	87419044	30			ENSMUST00000083713	ENSEMBL	ncrna:known chromosome:GRCm38:16:87418909:87419044:-1 gene:ENSMUSG00000065647 gene_biotype:snoRNA transcript_biotype:snoRNA	chr16	100	100	0		0
TC1600001990.mm.1	7.32	5.93	0.54	0.35	2.62	0.031701	0.779442	Gm22808	predicted gene, 22808	chr16	87621014 - 87621120	-	ENSMUST00000082736	NonCoding		87621014	87621120	30			ENSMUST00000082736	ENSEMBL	ncrna:known chromosome:GRCm38:16:87621014:87621120:-1 gene:ENSMUSG00000064670 gene_biotype:snRNA transcript_biotype:snRNA	chr16	100	100	0		0
TC1600002031.mm.1	7.37	6.26	0.29	0.14	2.16	0.006277	0.671733			chr16	89232529 - 89234209	-		NonCoding		89232529	89234209	30			KnowTID_00003381	Luo lincRNA	Non-coding transcript identified by Luo, et al.	chr16	100	100	0		0
TC1600002073.mm.1	10.57	6.68	0.21	1.74	14.76	0.042683	0.796971	Gm24695	predicted gene, 24695	chr16	91349702 - 91349784	-	ENSMUST00000083877	NonCoding		91349702	91349784	30			ENSMUST00000083877	ENSEMBL	ncrna:known chromosome:GRCm38:16:91349702:91349784:-1 gene:ENSMUSG00000065811 gene_biotype:snRNA transcript_biotype:snRNA	chr16	100	100	0		0
TC1700000152.mm.1	6.96	5.59	0.53	0.08	2.59	0.014701	0.716077	Smok2a	sperm motility kinase 2A	chr17	13221188 - 13227658	+	NM_013741	Coding		13221188	13227658	30	17 A1|17	27263	NM_013741	RefSeq	Mus musculus sperm motility kinase 2A (Smok2a), mRNA.	chr17	100	100	0		0	NM_013741	Q9QYZ6	NM_013741	Mm.371809		NM_013741	GO:0006468	protein phosphorylation	inferred from electronic annotation	NM_013741	GO:0005575	cellular_component	no biological data available	NM_013741	GO:0000166	nucleotide binding	inferred from electronic annotation
TC1700000153.mm.1	8.05	6.72	0.2	0.31	2.5	0.005282	0.671733	Smok2b	sperm motility kinase 2B	chr17	13228852 - 13237189	+	NM_001167913	Coding		13228852	13237189	40	17 A1|17	236574	NM_001167913	RefSeq	Mus musculus sperm motility kinase 2B (Smok2b), mRNA.	chr17	100	100	0		0	NM_001167913	Q9QYZ3	NM_001167913	Mm.432086	lung| adult	NM_001167913	GO:0006468	protein phosphorylation	inferred from direct assay	NM_001167913	GO:0005575	cellular_component	no biological data available	NM_001167913	GO:0000166	nucleotide binding	inferred from electronic annotation
TC1700000154.mm.1	9.48	7.37	0.69	0.29	4.29	0.016494	0.726533			chr17	13454876 - 13456460	+		NonCoding		13454876	13456460	30			NONMMUT028291	NONCODE	Non-coding transcript identified by NONCODE: Linc	chr17	100	100	0		0
TC1700000445.mm.1	5.81	4.7	0.43	0.46	2.15	0.021881	0.747307			chr17	27346057 - 27346099	+		NonCoding		27346057	27346099	19			uc008bmv.2	UCSC Genes	Mus musculus RNA for germline small RNA gsRNA337, complete sequence.	chr17	100	100	0		0
TC1700000460.mm.1	13.43	12.32	0.17	0.55	2.17	0.024444	0.761083	Gm9703	predicted gene 9703	chr17	27530067 - 27530409	+	ENSMUST00000119573	Complex		27530067	27530409	30			ENSMUST00000119573	ENSEMBL	havana:known chromosome:GRCm38:17:27530067:27530409:1 gene:ENSMUSG00000082741 gene_biotype:pseudogene transcript_biotype:processed_pseudogene	chr17	100	100	0		0
TC1700002779.mm.1	8.92	7.53	0.44	0.13	2.61	0.003497	0.630243	H2-DMb2	histocompatibility 2, class II, locus Mb2	chr17	34143307 - 34151553	+	NM_010388	Complex		34143307	34151553	130	17 B1|17 17.98 cM	15000	NM_010388	RefSeq	Mus musculus histocompatibility 2, class II, locus Mb2 (H2-DMb2), mRNA.	chr17	100	100	0		0	NM_010388	B7ZNR3	NM_010388	Mm.195060	blood| lung| mammary gland| pancreas| skin| spleen| thymus| neonate| juvenile| adult	NM_010388	GO:0002376	immune system process	inferred from electronic annotation	NM_010388	GO:0005764	lysosome	inferred from direct assay	NM_010388	GO:0005515	protein binding	inferred from physical interaction
TC1700000625.mm.1	9.48	7.65	0.89	0.19	3.56	0.009566	0.676827	H2-Ob	histocompatibility 2, O region beta locus	chr17	34238903 - 34245908	+	NM_010389	Complex		34238903	34245908	175	17 B1|17 17.98 cM	15002	NM_010389	RefSeq	Mus musculus histocompatibility 2, O region beta locus (H2-Ob), mRNA.	chr17	100	100	0		0	NM_010389	A0JNW8	NM_010389	Mm.327358	lung| lymph node| mammary gland| skin| spleen| neonate| juvenile| adult	NM_010389	GO:0002376	immune system process	inferred from electronic annotation	NM_010389	GO:0005622	intracellular	inferred from direct assay	ENSMUST00000095342	GO:0005515	protein binding	inferred from electronic annotation
TC1700000626.mm.1	8.81	7.3	0.7	0.18	2.84	0.044069	0.796971	Gm20506	predicted gene 20506	chr17	34249057 - 34250264	+	ENSMUST00000172952	NonCoding		34249057	34250264	29			ENSMUST00000172952	ENSEMBL	havana:known chromosome:GRCm38:17:34249057:34250264:1 gene:ENSMUSG00000092222 gene_biotype:lincRNA transcript_biotype:lincRNA	chr17	100	100	0		0
TC1700002781.mm.1	11.03	8.44	1.27	0.23	6	0.013106	0.703335	H2-Ab1	histocompatibility 2, class II antigen A, beta 1	chr17	34263209 - 34269418	+	NM_207105	Complex		34263209	34269418	70	17 B1|17 17.98 cM	14961	NM_207105	RefSeq	Mus musculus histocompatibility 2, class II antigen A, beta 1 (H2-Ab1), mRNA.	chr17	100	100	0		0	NM_207105	P14483	NM_207105	Mm.254067	bladder| blood| bone marrow| embryonic tissue| heart| intestine| joint| kidney| liver| lung| lymph node| mammary gland| pancreas| pineal gland| salivary gland| skin| spleen| stomach| sympathetic ganglion| testis| thymus| tongue| gastrula| organogenesis| fetus| neonate| juvenile| adult	NM_207105	GO:0002344	B cell affinity maturation	inferred from direct assay	NM_207105	GO:0005622	intracellular	inferred from direct assay	NM_207105	GO:0005515	protein binding	inferred from physical interaction
TC1700002782.mm.1	9.45	7.78	0.64	0.11	3.2	0.009179	0.676827	H2-Eb1	histocompatibility 2, class II antigen E beta	chr17	34305867 - 34316674	+	NM_010382	Complex		34305867	34316674	87	17 B1|17 17.98 cM	14969	NM_010382	RefSeq	Mus musculus histocompatibility 2, class II antigen E beta (H2-Eb1), mRNA.	chr17	100	100	0		0	NM_010382	P04230	NM_010382	Mm.22564	blood| bone marrow| brain| connective tissue| embryonic tissue| extraembryonic tissue| eye| heart| intestine| joint| kidney| liver| lung| lymph node| mammary gland| muscle| pancreas| pineal gland| pituitary gland| prostate| skin| spinal cord| spleen| stomach| thymus| thyroid| organogenesis| fetus| juvenile| adult	NM_010382	GO:0002376	immune system process	inferred from electronic annotation	NM_010382	GO:0005765	lysosomal membrane	not recorded	NM_010382	GO:0005515	protein binding	inferred from physical interaction	NM_010382	GenMAPP	Inflammatory_Response_Pathway
TC1700000628.mm.1	8.22	7.11	0.33	0.25	2.16	0.00548	0.671733	H2-Eb2	histocompatibility 2, class II antigen E beta2	chr17	34325665 - 34341410	+	NM_001033978	Coding		34325665	34341410	70	17 B1|17 17.98 cM	381091	NM_001033978	RefSeq	Mus musculus histocompatibility 2, class II antigen E beta2 (H2-Eb2), mRNA.	chr17	100	100	0		0	NM_001033978	Q3U060	NM_001033978	Mm.139204	lung| lymph node| mammary gland| spleen| thymus| juvenile| adult	NM_001033978	GO:0002376	immune system process	inferred from electronic annotation	NM_001033978	GO:0016020	membrane	inferred from electronic annotation	ENSMUST00000050325	GO:0005515	protein binding	inferred from electronic annotation
TC1700000686.mm.1	7.84	6.72	0.28	0.09	2.17	0.003307	0.628573	Gm8750	predicted pseudogene 8750	chr17	35400799 - 35403727	+	ENSMUST00000173278	Pseudogene		35400799	35403727	30			ENSMUST00000173278	ENSEMBL	havana:known chromosome:GRCm38:17:35400799:35403727:1 gene:ENSMUSG00000092560 gene_biotype:pseudogene transcript_biotype:processed_pseudogene	chr17	100	100	0		0
TC1700000726.mm.1	8.88	7.64	0.48	0.31	2.37	0.04335	0.796971	Gm10074	predicted gene 10074	chr17	36226000 - 36226274	+	ENSMUST00000077584	Complex		36226000	36226274	30			ENSMUST00000077584	ENSEMBL	ensembl:novel chromosome:GRCm38:17:36226000:36226274:1 gene:ENSMUSG00000099720 gene_biotype:pseudogene transcript_biotype:pseudogene gene:ENSMUSG00000060087	chr17	100	100	0		0
TC1700000837.mm.1	5.96	4.32	0.12	0.05	3.11	3.3e-05	0.244061	Gm25783	predicted gene, 25783	chr17	43698363 - 43698552	+	ENSMUST00000122525	NonCoding		43698363	43698552	30			ENSMUST00000122525	ENSEMBL	ncrna:known chromosome:GRCm38:17:43698363:43698552:1 gene:ENSMUSG00000084474 gene_biotype:snRNA transcript_biotype:snRNA	chr17	100	100	0		0
TC1700001347.mm.1	6.6	5.53	0.33	0.16	2.1	0.006786	0.671733	Gm25909	predicted gene, 25909	chr17	3057799 - 3057919	-	ENSMUST00000157619	NonCoding		3057799	3057919	30			ENSMUST00000157619	ENSEMBL	ncrna:known chromosome:GRCm38:17:3057799:3057919:-1 gene:ENSMUSG00000088244 gene_biotype:snoRNA transcript_biotype:snoRNA	chr17	100	100	0		0
TC1700001420.mm.1	9.38	8.07	0.25	0.58	2.48	0.041067	0.796971	Gm8492	predicted gene 8492	chr17	9320395 - 9321381	-	ENSMUST00000182375	Pseudogene		9320395	9321381	30			ENSMUST00000182375	ENSEMBL	havana:known chromosome:GRCm38:17:9320395:9321381:-1 gene:ENSMUSG00000097958 gene_biotype:pseudogene transcript_biotype:processed_pseudogene	chr17	100	100	0		0
TC1700001528.mm.1	8.34	7	0.33	0.06	2.53	0.001405	0.581162			chr17	18954797 - 18969008	-		NonCoding		18954797	18969008	30			KnowTID_00003605	Luo lincRNA	Non-coding transcript identified by Luo, et al.	chr17	100	100	0		0
TC1700001625.mm.1	10.71	8.54	0.26	0.69	4.51	0.013612	0.708395	Gm25618	predicted gene, 25618	chr17	24362438 - 24362544	-	ENSMUST00000179484	NonCoding		24362438	24362544	30			ENSMUST00000179484	ENSEMBL	ncrna:known chromosome:GRCm38:17:24362438:24362544:-1 gene:ENSMUSG00000095396 gene_biotype:snRNA transcript_biotype:snRNA	chr17	100	100	0		0
TC1700001659.mm.1	13.95	12.12	0.32	0.33	3.54	0.003813	0.634702	Gm5430	predicted gene 5430	chr17	25326612 - 25327526	-	ENSMUST00000182525	Pseudogene		25326612	25327526	30			ENSMUST00000182525	ENSEMBL	havana:known chromosome:GRCm38:17:25326612:25327526:-1 gene:ENSMUSG00000098180 gene_biotype:pseudogene transcript_biotype:processed_pseudogene	chr17	100	100	0		0
TC1700001905.mm.1	9.8	7.67	0.96	0.21	4.4	0.007906	0.672943	H2-Aa	histocompatibility 2, class II antigen A, alpha	chr17	34282744 - 34287827	-	NM_010378	Complex		34282744	34287827	140	17 B1|17 17.98 cM	14960	NM_010378	RefSeq	Mus musculus histocompatibility 2, class II antigen A, alpha (H2-Aa), mRNA.	chr17	100	100	0		0	NM_010378	P14434	NM_010378	Mm.235338	blood| bone marrow| brain| embryonic tissue| eye| heart| intestine| joint| kidney| liver| lung| lymph node| mammary gland| muscle| pancreas| pineal gland| pituitary gland| prostate| salivary gland| skin| spleen| stomach| thymus| tongue| uterus| organogenesis| fetus| neonate| juvenile| adult	NM_010378	GO:0002376	immune system process	inferred from electronic annotation	NM_010378	GO:0005764	lysosome	inferred from direct assay	NM_010378	GO:0005515	protein binding	inferred from physical interaction
TC1700002822.mm.1	7.66	6.51	0.47	0.23	2.22	0.009247	0.676827	H2-T22	histocompatibility 2, T region locus 22	chr17	36037128 - 36042747	-	NM_010397	Complex		36037128	36042747	159	17 B1|17 18.87 cM	15039	NM_010397	RefSeq	Mus musculus histocompatibility 2, T region locus 22 (H2-T22), mRNA.	chr17	100	100	0		0	NM_010397	A7VMS4	NM_010397	Mm.195061	bone| bone marrow| brain| connective tissue| embryonic tissue| extraembryonic tissue| eye| heart| intestine| joint| kidney| liver| lung| mammary gland| muscle| pancreas| salivary gland| skin| spinal cord| spleen| thymus| cleavage| organogenesis| fetus| neonate| juvenile| adult	NM_010397	GO:0002474	antigen processing and presentation of peptide antigen via MHC class I	not recorded	NM_010397	GO:0005886	plasma membrane	not recorded	NM_010397	GO:0005102	receptor binding	not recorded
TC1700002823.mm.1	7.57	6.4	0.35	0.22	2.25	0.007929	0.672943	H2-T10	histocompatibility 2, T region locus 10	chr17	36115871 - 36121465	-	NM_010395	Complex		36115871	36121465	149	17 B1|17 18.93 cM	15024	NM_010395	RefSeq	Mus musculus histocompatibility 2, T region locus 10 (H2-T10), transcript variant 1, mRNA.	chr17	100	100	0		0	NM_010395	F6T1I5	NM_010395	Mm.426031	blood| bone marrow| brain| embryonic tissue| intestine| kidney| lung| mammary gland| salivary gland| skin| thymus| organogenesis| neonate| juvenile| adult	NM_010395	GO:0002474	antigen processing and presentation of peptide antigen via MHC class I	not recorded	NM_010395	GO:0005886	plasma membrane	not recorded	NM_010395	GO:0005102	receptor binding	not recorded
TC1700002035.mm.1	7.76	6.5	0.45	0.08	2.39	0.018787	0.73732	Gm8878	predicted gene 8878	chr17	36759857 - 36762423	-	ENSMUST00000173552	Complex		36759857	36762423	30			ENSMUST00000173552	ENSEMBL	havana:known chromosome:GRCm38:17:36759857:36762423:-1 gene:ENSMUSG00000092460 gene_biotype:pseudogene transcript_biotype:processed_pseudogene	chr17	100	100	0		0
TC1700002227.mm.1	12.45	9.42	1.45	0.35	8.16	0.017299	0.729146	Tspo2	translocator protein 2	chr17	48447956 - 48451522	-	NM_027292	Complex		48447956	48451522	147	17 C|17	70026	NM_027292	RefSeq	Mus musculus translocator protein 2 (Tspo2), mRNA.	chr17	100	100	0		0	NM_027292	Q9CRZ8	NM_027292	Mm.22613	bone| embryonic tissue| joint| liver| lung| fetus| neonate| juvenile| adult	NM_027292	GO:0006810	transport	inferred from electronic annotation	NM_027292	GO:0005783	endoplasmic reticulum	inferred from direct assay	NM_027292	GO:0015485	cholesterol binding	inferred from direct assay
TC1700002552.mm.1	6.39	5.28	0.43	0.21	2.17	0.018078	0.732491	Gm22562	predicted gene, 22562	chr17	78533903 - 78534013	-	ENSMUST00000157334	NonCoding		78533903	78534013	30			ENSMUST00000157334	ENSEMBL	ncrna:known chromosome:GRCm38:17:78533903:78534013:-1 gene:ENSMUSG00000087959 gene_biotype:rRNA transcript_biotype:rRNA	chr17	100	100	0		0
TC1700002554.mm.1	6.56	5.31	0.12	0.13	2.38	0.000222	0.51022			chr17	78693631 - 78697325	-		NonCoding		78693631	78697325	30			NONMMUT030692	NONCODE	Non-coding transcript identified by NONCODE: Sense No Exonic	chr17	100	100	0		0
TC1700002751.mm.1	9.7	7.96	0.44	0.17	3.33	0.003645	0.632204	Gm25935	predicted gene, 25935	chr17	93246708 - 93246814	-	ENSMUST00000178746	NonCoding		93246708	93246814	30			ENSMUST00000178746	ENSEMBL	ncrna:known chromosome:GRCm38:17:93246708:93246814:-1 gene:ENSMUSG00000094473 gene_biotype:snRNA transcript_biotype:snRNA	chr17	100	100	0		0
TC1800000099.mm.1	7	5.82	0.19	0.02	2.28	0.000557	0.548632	Gm25289	predicted gene, 25289	chr18	12163438 - 12163556	+	ENSMUST00000122799	NonCoding		12163438	12163556	30			ENSMUST00000122799	ENSEMBL	ncrna:known chromosome:GRCm38:18:12163438:12163556:1 gene:ENSMUSG00000084748 gene_biotype:snRNA transcript_biotype:snRNA	chr18	100	100	0		0
TC1800000500.mm.1	9.84	8.78	0.19	0.35	2.09	0.006809	0.671733	Gm5839	predicted gene 5839	chr18	48626704 - 48627710	+	ENSMUST00000182835	Pseudogene		48626704	48627710	30			ENSMUST00000182835	ENSEMBL	havana:known chromosome:GRCm38:18:48626704:48627710:1 gene:ENSMUSG00000097965 gene_biotype:pseudogene transcript_biotype:processed_pseudogene	chr18	100	100	0		0
TC1800000546.mm.1	12.93	11.03	0.36	0.68	3.72	0.020525	0.747307	Gm5507	predicted gene 5507	chr18	53984321 - 53985328	+	ENSMUST00000091897	Pseudogene		53984321	53985328	30			ENSMUST00000091897	ENSEMBL	ensembl_havana_transcript:known chromosome:GRCm38:18:53984321:53985328:1 gene:ENSMUSG00000069376 gene_biotype:pseudogene transcript_biotype:processed_pseudogene	chr18	100	100	0		0
TC1800000550.mm.1	7.78	6.18	0.77	0.21	3.04	0.017909	0.732491	Redrum	Redrum, erythroid developmental long intergenic non-protein coding transcript	chr18	54422295 - 54453294	+	NR_040338	NonCoding		54422295	54453294	50	18|18	77433	NR_040338	RefSeq	Mus musculus Redrum, erythroid developmental long intergenic non-protein coding transcript (Redrum), long non-coding RNA.	chr18	100	100	0		0			NR_040338	Mm.159919	bone| embryonic tissue| inner ear| liver| spleen| fetus| neonate| adult
TC1800000561.mm.1	8.94	7.26	0.29	0.67	3.22	0.029013	0.774151	Gm6944	predicted gene 6944	chr18	55972286 - 55973291	+	ENSMUST00000182449	Pseudogene		55972286	55973291	30			ENSMUST00000182449	ENSEMBL	havana:known chromosome:GRCm38:18:55972286:55973291:1 gene:ENSMUSG00000098141 gene_biotype:pseudogene transcript_biotype:processed_pseudogene	chr18	100	100	0		0
TC1800000617.mm.1	14.58	12.98	1.45	0.58	3.02	0.046513	0.798732	Cd74	CD74 antigen (invariant polypeptide of major histocompatibility complex, class II antigen-associated)	chr18	60803848 - 60812652	+	NM_001042605	Complex		60803848	60812652	120	18 E1|18 34.41 cM	16149	NM_001042605	RefSeq	Mus musculus CD74 antigen (invariant polypeptide of major histocompatibility complex, class II antigen-associated) (Cd74), transcript variant 1, mRNA.	chr18	100	100	0		0	NM_001042605	P04441	NM_001042605	Mm.439737	bladder| blood| brain| embryonic tissue| extraembryonic tissue| eye| heart| intestine| joint| kidney| liver| lung| mammary gland| muscle| pancreas| pineal gland| prostate| salivary gland| skin| spleen| stomach| testis| thymus| uterus| organogenesis| fetus| neonate| juvenile| adult					NM_001042605	GO:0005622	intracellular	inferred from mutant phenotype	NM_001042605	GO:0001540	beta-amyloid binding	not recorded
TC1800000765.mm.1	6.72	5.67	0.12	0.08	2.07	0.000202	0.51022			chr18	70626365 - 70629131	+		NonCoding		70626365	70629131	30			NONMMUT032936	NONCODE	Non-coding transcript identified by NONCODE: Linc	chr18	100	100	0		0
TC1800000800.mm.1	13.5	7.14	0.62	1.39	81.84	0.00334	0.629793	Gm26202	predicted gene, 26202	chr18	75001880 - 75001944	+	ENSMUST00000082910	NonCoding		75001880	75001944	30			ENSMUST00000082910	ENSEMBL	ncrna:known chromosome:GRCm38:18:75001880:75001944:1 gene:ENSMUSG00000064844 gene_biotype:snoRNA transcript_biotype:snoRNA	chr18	100	100	0		0
TC1800000840.mm.1	10.47	8.34	0.6	0.75	4.37	0.039197	0.796937	Gm26430	predicted gene, 26430	chr18	78533458 - 78533564	+	ENSMUST00000178054	NonCoding		78533458	78533564	30			ENSMUST00000178054	ENSEMBL	ncrna:known chromosome:GRCm38:18:78533458:78533564:1 gene:ENSMUSG00000095883 gene_biotype:snRNA transcript_biotype:snRNA	chr18	100	100	0		0
TC1800001034.mm.1	7.88	6.38	0.49	0.19	2.84	0.01546	0.719742	Gm7670	predicted gene 7670	chr18	16839317 - 16839957	-	ENSMUST00000121272	Complex		16839317	16839957	30			ENSMUST00000121272	ENSEMBL	havana:known chromosome:GRCm38:18:16839317:16839957:-1 gene:ENSMUSG00000082608 gene_biotype:pseudogene transcript_biotype:processed_pseudogene	chr18	100	100	0		0
TC1800001059.mm.1	12.53	10.99	0.57	0.15	2.91	0.029722	0.77761	Gm22886	predicted gene, 22886	chr18	21380825 - 21380931	-	ENSMUST00000093714	NonCoding		21380825	21380931	30			ENSMUST00000093714	ENSEMBL	ncrna:known chromosome:GRCm38:18:21380825:21380931:-1 gene:ENSMUSG00000096341 gene_biotype:snRNA transcript_biotype:snRNA	chr18	100	100	0		0
TC1800001182.mm.1	7.84	6.1	0.39	0.38	3.33	0.006202	0.671733			chr18	35801279 - 35806435	-		NonCoding		35801279	35806435	30			XR_141363	MGI/Jackson Lab	[retired] PREDICTED: uncharacterized LOC100861776 (LOC100861776), miscRNA.	chr18	100	100	0		0
TC1800001324.mm.1	9.55	8.35	0.43	0.35	2.31	0.011389	0.698458	Gm8529	predicted gene 8529	chr18	50220071 - 50220815	-	ENSMUST00000183298	Complex		50220071	50220815	30			ENSMUST00000183298	ENSEMBL	havana:known chromosome:GRCm38:18:50220071:50220815:-1 gene:ENSMUSG00000098058 gene_biotype:pseudogene transcript_biotype:processed_pseudogene	chr18	100	100	0		0
TC1800001331.mm.1	6.52	5.07	0.33	0.47	2.74	0.017649	0.731878	Gm22259	predicted gene, 22259	chr18	52154501 - 52154607	-	ENSMUST00000178926	NonCoding		52154501	52154607	30			ENSMUST00000178926	ENSEMBL	ncrna:known chromosome:GRCm38:18:52154501:52154607:-1 gene:ENSMUSG00000096863 gene_biotype:snRNA transcript_biotype:snRNA	chr18	100	100	0		0
TC1800001495.mm.1	6.48	4.7	0.65	0.3	3.43	0.015816	0.72342			chr18	67062303 - 67062329	-		NonCoding		67062303	67062329	3			uc008fkm.1	UCSC Genes	Mus musculus RNA for germline small RNA gsRNA366, complete sequence.	chr18	100	100	0		0
TC1900000147.mm.1	10.3	7.84	0.44	0.13	5.53	0.000753	0.548632			chr19	8019559 - 8020611	+		NonCoding		8019559	8020611	30			KnowTID_00004047	Luo lincRNA	Non-coding transcript identified by Luo, et al.	chr19	100	100	0		0
TC1900000293.mm.1	10.18	7.96	0.04	0.57	4.66	0.004573	0.665062	Gm24319	predicted gene, 24319	chr19	15680004 - 15680110	+	ENSMUST00000083389	NonCoding		15680004	15680110	30			ENSMUST00000083389	ENSEMBL	ncrna:known chromosome:GRCm38:19:15680004:15680110:1 gene:ENSMUSG00000094850 gene_biotype:snRNA transcript_biotype:snRNA	chr19	100	100	0		0
TC1900000544.mm.1	7.63	6.48	0.41	0.1	2.21	0.005009	0.667915	Gm23300	predicted gene, 23300	chr19	38071929 - 38072053	+	ENSMUST00000082712	NonCoding		38071929	38072053	30			ENSMUST00000082712	ENSEMBL	ncrna:known chromosome:GRCm38:19:38071929:38072053:1 gene:ENSMUSG00000064646 gene_biotype:snoRNA transcript_biotype:snoRNA	chr19	100	100	0		0
TC1900000569.mm.1	15.93	14.42	0.15	0.77	2.85	0.033973	0.789356	Gm16470	predicted pseudogene 16470	chr19	40212382 - 40213379	+	ENSMUST00000182456	Pseudogene		40212382	40213379	30			ENSMUST00000182456	ENSEMBL	havana:known chromosome:GRCm38:19:40212382:40213379:1 gene:ENSMUSG00000098091 gene_biotype:pseudogene transcript_biotype:processed_pseudogene	chr19	100	100	0		0
TC1900000716.mm.1	11.64	9.84	0.38	0.78	3.48	0.047352	0.798732	Gm23140	predicted gene, 23140	chr19	47058162 - 47058268	+	ENSMUST00000082487	NonCoding		47058162	47058268	30			ENSMUST00000082487	ENSEMBL	ncrna:known chromosome:GRCm38:19:47058162:47058268:1 gene:ENSMUSG00000094400 gene_biotype:snRNA transcript_biotype:snRNA	chr19	100	100	0		0
TC1900000876.mm.1	10.02	8.75	0.33	0.39	2.42	0.042557	0.796971	Gm25431	predicted gene, 25431	chr19	3136984 - 3137090	-	ENSMUST00000101978	NonCoding		3136984	3137090	30			ENSMUST00000101978	ENSEMBL	ncrna:known chromosome:GRCm38:19:3136984:3137090:-1 gene:ENSMUSG00000093983 gene_biotype:snRNA transcript_biotype:snRNA	chr19	100	100	0		0
TC1900001195.mm.1	16.53	14.63	0.59	0.89	3.74	0.033899	0.789356	Rnu6	U6 small nuclear RNA	chr19	14438480 - 14438506	-	NR_003027	NonCoding		14438480	14438506	3	17|17 8.88 cM	19862	NR_003027	RefSeq	Mus musculus U6 small nuclear RNA (Rnu6), small nuclear RNA.	chr19	100	100	0		0
TC1900001298.mm.1	10.6	8.84	0.12	0.42	3.39	0.002687	0.621427	Gm8825	predicted gene 8825	chr19	25795810 - 25796807	-	ENSMUST00000182565	Pseudogene		25795810	25796807	30			ENSMUST00000182565	ENSEMBL	havana:known chromosome:GRCm38:19:25795810:25796807:-1 gene:ENSMUSG00000098105 gene_biotype:pseudogene transcript_biotype:processed_pseudogene	chr19	100	100	0		0
TC1900001300.mm.1	8.9	7.4	0.28	0.76	2.83	0.012375	0.698458	Gm25176	predicted gene, 25176	chr19	26260369 - 26260493	-	ENSMUST00000122640	NonCoding		26260369	26260493	30			ENSMUST00000122640	ENSEMBL	ncrna:known chromosome:GRCm38:19:26260369:26260493:-1 gene:ENSMUSG00000084589 gene_biotype:snRNA transcript_biotype:snRNA	chr19	100	100	0		0
TC1900001422.mm.1	7.85	6.26	0.4	0.28	3.01	0.01232	0.698458	Gm14446	predicted gene 14446	chr19	34592888 - 34662419	-	NM_001101605	Coding		34592888	34662419	50	19 C1|19	667373	NM_001101605	RefSeq	Mus musculus predicted gene 14446 (Gm14446), transcript variant 2, mRNA.	chr19	100	100	0		0	NM_001101605	D3Z6F0	NM_001101605	Mm.371956	bone marrow| brain| eye| intestine| lymph node| spleen| stomach| juvenile| adult	NM_001101605	GO:0008150	biological_process	no biological data available	NM_001101605	GO:0005575	cellular_component	no biological data available	NM_001101605	GO:0003674	molecular_function	no biological data available
TC1900001443.mm.1	6.57	5.41	0.08	0.37	2.24	0.01193	0.698458			chr19	36597530 - 36598294	-		NonCoding		36597530	36598294	30			NONMMUT034574	NONCODE	Non-coding transcript identified by NONCODE: Antisense	chr19	100	100	0		0
TC1900001554.mm.1	7.05	5.75	0.2	0.12	2.47	0.000848	0.55065	Gm24336	predicted gene, 24336	chr19	44113979 - 44114124	-	ENSMUST00000104203	NonCoding		44113979	44114124	30			ENSMUST00000104203	ENSEMBL	ncrna:known chromosome:GRCm38:19:44113979:44114124:-1 gene:ENSMUSG00000077391 gene_biotype:snoRNA transcript_biotype:snoRNA	chr19	100	100	0		0
TC1900001735.mm.1	6.19	5.12	0.2	0.04	2.11	0.000819	0.55065			chr19	59449603 - 59452671	-		NonCoding		59449603	59452671	30			KnowTID_00004288	Luo lincRNA	Non-coding transcript identified by Luo, et al.	chr19	100	100	0		0
TC4_GL456350_random00000002.mm.1	6.8	5.55	0.38	0.24	2.38	0.019819	0.744852	4933409K07Rik	RIKEN cDNA 4933409K07 gene	chr4_GL456350_random	60801 - 84642	+	uc012hdn.1	Complex		60801	84642	50	4 A5|4	108816	uc012hdn.1	UCSC Genes	Mus musculus RIKEN cDNA 4933409K07 gene (4933409K07Rik), non-coding RNA.	chr4_GL456350_random	100	100	0		0	uc012hdn.1	Q6GQS8	uc012hdn.1	Mm.440578	brain| eye| kidney| skin| fetus| adult	uc012hdn.1	GO:0021680	cerebellar Purkinje cell layer development	inferred from expression pattern	uc012hdn.1	GO:0005575	cellular_component	no biological data available	uc012hdn.1	GO:0003674	molecular_function	no biological data available
TC4_GL456350_random00000003.mm.1	12.45	8.4	1.65	0.49	16.58	0.04728	0.798732			chr4_GL456350_random	88078 - 88342	+		NonCoding		88078	88342	30			uc029vcd.1	UCSC Genes	Mus musculus 10 days neonate cerebellum cDNA, RIKEN full-length enriched library, clone:B930035O06 product:unclassifiable, full insert sequence.	chr4_GL456350_random	100	100	0		0
TC4_GL456350_random00000005.mm.1	12.2	8.23	1.6	0.24	15.61	0.035361	0.792517			chr4_GL456350_random	23206 - 23528	-		NonCoding		23206	23528	30			uc029vbq.1	UCSC Genes	Mus musculus adult male aorta and vein cDNA, RIKEN full-length enriched library, clone:A530086H01 product:unclassifiable, full insert sequence.	chr4_GL456350_random	100	100	0		0
TC4_GL456350_random00000007.mm.1	9.62	6.96	0.86	0.25	6.32	0.017755	0.732491			chr4_GL456350_random	26214 - 60779	-		Complex		26214	60779	70			ENSMUST00000115902	ENSEMBL	ensembl:novel scaffold:GRCm38:GL456350.1:26556:27953:-1 gene:ENSMUSG00000079764 gene_biotype:pseudogene transcript_biotype:pseudogene	chr4_GL456350_random	100	100	0		0
TC4_GL456350_random00000010.mm.1	7.49	6.08	0.66	0.16	2.66	0.046856	0.798732	Gm13298	predicted gene 13298	chr4_GL456350_random	144079 - 221767	-	NM_001085530	Coding		144079	221767	70	4 A5|4	545611	NM_001085530	RefSeq	Mus musculus predicted gene 13298 (Gm13298), mRNA.	chr4_GL456350_random	100	100	0		0	NM_001085530	A2APU8	NM_001085530	Mm.425173	bone marrow| brain| mammary gland| pancreas| testis| fetus| juvenile| adult					NM_001085530	GO:0016020	membrane	inferred from electronic annotation
TC4_GL456350_random00000013.mm.1	11.77	8.49	1.08	0.31	9.65	0.011906	0.698458			chr4_GL456350_random	222571 - 223717	-		Coding		222571	223717	30			uc029vco.1	UCSC Genes	SubName: Full=Putative uncharacterized protein; Flags: Fragment;	chr4_GL456350_random	100	100	0		0
TC4_JH584293_random00000004.mm.1	7.06	5.55	0.6	0.19	2.86	0.041489	0.796971	4933409K07Rik	RIKEN cDNA 4933409K07 gene	chr4_JH584293_random	120552 - 144386	+	uc029vds.1	Complex		120552	144386	70	4 A5|4	108816	uc029vds.1	UCSC Genes	Mus musculus RIKEN cDNA 4933409K07 gene (4933409K07Rik), non-coding RNA.	chr4_JH584293_random	100	100	0		0	uc029vds.1	Q6GQS8	uc029vds.1	Mm.440578	brain| eye| kidney| skin| fetus| adult	uc029vds.1	GO:0021680	cerebellar Purkinje cell layer development	inferred from expression pattern	uc029vds.1	GO:0005575	cellular_component	no biological data available	uc029vds.1	GO:0003674	molecular_function	no biological data available
TC4_JH584293_random00000005.mm.1	12.45	8.4	1.65	0.49	16.58	0.04728	0.798732			chr4_JH584293_random	147821 - 148085	+		NonCoding		147821	148085	30			uc029ved.1	UCSC Genes	Mus musculus 10 days neonate cerebellum cDNA, RIKEN full-length enriched library, clone:B930035O06 product:unclassifiable, full insert sequence.	chr4_JH584293_random	100	100	0		0
TC4_JH584293_random00000010.mm.1	12.45	8.4	1.65	0.49	16.58	0.04728	0.798732			chr4_JH584293_random	82967 - 83231	-		NonCoding		82967	83231	30			uc029vdh.1	UCSC Genes	Mus musculus 10 days neonate cerebellum cDNA, RIKEN full-length enriched library, clone:B930035O06 product:unclassifiable, full insert sequence.	chr4_JH584293_random	100	100	0		0
TC4_JH584293_random00000012.mm.1	9.67	6.97	0.87	0.28	6.52	0.017582	0.731827	Gm7819	predicted gene 7819	chr4_JH584293_random	85974 - 120530	-	uc029vdi.1	Coding		85974	120530	70	4 A5|4	665845	uc029vdi.1	UCSC Genes	SubName: Full=4933409K07Rik protein; SubName: Full=Protein LOC101055653;	chr4_JH584293_random	100	100	0		0
TSUnmapped00000171.mm.1	12.02	9.98	0.69	0.59	4.12	0.031459	0.779442	Rnu1b2	U1b2 small nuclear RNA				NR_024200	NonCoding				30	3 41.79 cM	19845	NR_024200	RefSeq	Mus musculus U1b2 small nuclear RNA (Rnu1b2), small nuclear RNA.		100	100	0		0
TSUnmapped00000185.mm.1	12.02	9.98	0.69	0.59	4.12	0.031459	0.779442	Rnu1b1	U1b1 small nuclear RNA				NR_004412	NonCoding				30	3 41.78 cM	19844	NR_004412	RefSeq	Mus musculus U1b1 small nuclear RNA (Rnu1b1), small nuclear RNA.		100	100	0		0
TC1400001229.mm.1	3	4.2	0.25	0.2	-2.29	0.003099	0.627318			chr14	109460230 - 109490814	+		Other		109460230	109490814	0
TC0100000077.mm.1	7.36	8.4	0.19	0.16	-2.05	0.00225	0.593508			chr1	14363979 - 14364910	+		NonCoding		14363979	14364910	30			NONMMUT000204	NONCODE	Non-coding transcript identified by NONCODE: Linc	chr1	100	100	0		0
TC0100000237.mm.1	5.93	10.9	1.46	0.4	-31.27	0.008287	0.676646	Hs6st1	heparan sulfate 6-O-sulfotransferase 1	chr1	36068400 - 36106446	+	NM_015818	Coding		36068400	36106446	30	1 B|1	50785	NM_015818	RefSeq	Mus musculus heparan sulfate 6-O-sulfotransferase 1 (Hs6st1), mRNA.	chr1	100	100	0		0	NM_015818	Q9QYK5	NM_015818	Mm.213566	adrenal gland| bone| bone marrow| brain| embryonic tissue| extraembryonic tissue| eye| heart| intestine| kidney| liver| lung| lymph node| mammary gland| nasopharynx| ovary| pancreas| pituitary gland| skin| spinal cord| spleen| thymus| thyroid| tongue| uterus|oocyte| cleavage| morula| blastocyst| organogenesis| fetus| neonate| juvenile| adult	NM_015818	GO:0001525	angiogenesis	inferred from mutant phenotype	NM_015818	GO:0016020	membrane	inferred from electronic annotation	NM_015818	GO:0001517	N-acetylglucosamine 6-O-sulfotransferase activity	inferred from electronic annotation
TC0100000790.mm.1	10.16	11.24	0.23	0.29	-2.12	0.014017	0.713126	Ptma	prothymosin alpha	chr1	86526736 - 86530700	+	NM_008972	Coding		86526736	86530700	70	1 D|1	19231	NM_008972	RefSeq	Mus musculus prothymosin alpha (Ptma), mRNA.	chr1	100	100	0		0	NM_008972	P26350	NM_008972	Mm.19187	adrenal gland| bladder| blood| bone| bone marrow| brain| connective tissue| dorsal root ganglion| embryonic tissue| epididymis| extraembryonic tissue| eye| heart| inner ear| intestine| joint| kidney| liver| lung| lymph node| mammary gland| molar| muscle| nasopharynx| olfactory mucosa| ovary| pancreas| pituitary gland| prostate| salivary gland| skin| spinal cord| spleen| stomach| sympathetic gangl…	NM_008972	GO:0043486	histone exchange	inferred from direct assay	NM_008972	GO:0005634	nucleus	inferred from electronic annotation	NM_008972	GO:0042393	histone binding	inferred from direct assay
TC0100001594.mm.1	5.16	7	0.19	0.4	-3.59	0.002535	0.618079	Gm9765	predicted gene 9765	chr1	171515232 - 171516922	+	ENSMUST00000043170	Complex		171515232	171516922	27			ENSMUST00000043170	ENSEMBL	ensembl_havana_transcript:known chromosome:GRCm38:1:171515233:171516922:1 gene:ENSMUSG00000038218 gene_biotype:pseudogene transcript_biotype:unprocessed_pseudogene	chr1	100	100	0		0	ENSMUST00000043170	F6XM55	BC145376	Mm.247426	intestine| pancreas| stomach| thymus| neonate| juvenile| adult	ENSMUST00000043170	GO:0008150	biological_process	no biological data available	ENSMUST00000043170	GO:0005575	cellular_component	no biological data available	ENSMUST00000043170	GO:0003674	molecular_function	no biological data available
TC0100001644.mm.1	12.2	16.5	1.65	0.43	-19.7	0.02851	0.771059	Spta1	spectrin alpha, erythrocytic 1	chr1	174172776 - 174248450	+	NM_011465	Complex		174172776	174248450	540	1 H3|1 80.97 cM	20739	NM_011465	RefSeq	Mus musculus spectrin alpha, erythrocytic 1 (Spta1), mRNA.	chr1	100	100	0		0	NM_011465	P08032	NM_011465	Mm.200611	embryonic tissue| heart| lymph node| spleen| testis| gastrula| organogenesis| fetus| neonate| juvenile| adult	NM_011465	GO:0002260	lymphocyte homeostasis	inferred from mutant phenotype	NM_011465	GO:0005737	cytoplasm	inferred from electronic annotation	NM_011465	GO:0003779	actin binding	inferred from electronic annotation
TC0100001645.mm.1	6.93	8.09	0.38	0.53	-2.23	0.025297	0.762031			chr1	174225164 - 174228491	+		NonCoding		174225164	174228491	30			NONMMUT003884	NONCODE	Non-coding transcript identified by NONCODE: Sense No Exonic	chr1	100	100	0		0
TC0100001690.mm.1	4.25	5.66	0.27	0.48	-2.67	0.022979	0.754788			chr1	178504411 - 178505880	+		NonCoding		178504411	178505880	16			NONMMUT003972	NONCODE	Non-coding transcript identified by NONCODE: Linc	chr1	100	100	0		0
TC0100001934.mm.1	5.75	7.36	0.16	0.52	-3.07	0.016402	0.726533	Gm16284	predicted gene 16284	chr1	8468426 - 8468825	-	ENSMUST00000140995	Complex		8468426	8468825	30			ENSMUST00000140995	ENSEMBL	havana:known chromosome:GRCm38:1:8468426:8468825:-1 gene:ENSMUSG00000086235 gene_biotype:pseudogene transcript_biotype:processed_pseudogene	chr1	100	100	0		0
TC0100002063.mm.1	9.19	12.4	0.31	0.65	-9.25	0.001695	0.581162	Ogfrl1	opioid growth factor receptor-like 1	chr1	23366424 - 23383175	-	NM_001081079	Complex		23366424	23383175	100	1 A5|1	70155	NM_001081079	RefSeq	Mus musculus opioid growth factor receptor-like 1 (Ogfrl1), mRNA.	chr1	100	100	0		0	NM_001081079	Q8VE52	NM_001081079	Mm.28013	bladder| blood| bone marrow| brain| dorsal root ganglion| embryonic tissue| eye| intestine| kidney| liver| lung| lymph node| mammary gland| molar| ovary| pancreas| pineal gland| skin| spinal cord| spleen| stomach| thymus|oocyte| blastocyst| gastrula| organogenesis| fetus| neonate| juvenile| adult	NM_001081079	GO:0008150	biological_process	no biological data available	NM_001081079	GO:0016020	membrane	inferred from electronic annotation	NM_001081079	GO:0004872	receptor activity	inferred from electronic annotation
TC0100002544.mm.1	7.28	8.54	0.44	0.58	-2.39	0.02556	0.762031	Fn1	fibronectin 1	chr1	71585473 - 71653234	-	NM_001276408	Coding		71585473	71653234	550	1 C1-C5|1 36.05 cM	14268	NM_001276408	RefSeq	Mus musculus fibronectin 1 (Fn1), transcript variant 2, mRNA.	chr1	100	100	0		0	NM_001276408	P11276	NM_001276408	Mm.193099	adipose tissue| bladder| blood| bone| bone marrow| brain| connective tissue| dorsal root ganglion| embryonic tissue| extraembryonic tissue| eye| heart| inner ear| intestine| joint| kidney| liver| lung| lymph node| mammary gland| molar| muscle| nasopharynx| ovary| pancreas| pineal gland| pituitary gland| salivary gland| skin| spinal cord| spleen| testis| thymus| thyroid| uterus| vagina| cleavage| …	NM_001276408	GO:0001525	angiogenesis	inferred from electronic annotation	NM_001276408	GO:0005576	extracellular region	inferred from electronic annotation	NM_001276408	GO:0002020	protease binding	not recorded	NM_001276408	GenMAPP	Inflammatory_Response_Pathway
TC0100003210.mm.1	17.53	19.86	1.07	0	-5.04	0.013339	0.703335	Rgs18	regulator of G-protein signaling 18	chr1	144752683 - 144775435	-	NM_022881	Coding		144752683	144775435	70	1 F|1 62.99 cM	64214	NM_022881	RefSeq	Mus musculus regulator of G-protein signaling 18 (Rgs18), mRNA.	chr1	100	100	0		0	NM_022881	Q99PG4	NM_022881	Mm.253927	bone| bone marrow| embryonic tissue| heart| liver| muscle| spleen| stomach| testis| thymus| thyroid| vagina| fetus| juvenile| adult	NM_022881	GO:0007186	G-protein coupled receptor signaling pathway	inferred from physical interaction	NM_022881	GO:0005737	cytoplasm	inferred from direct assay	NM_022881	GO:0005096	GTPase activator activity	inferred from direct assay	NM_022881	GenMAPP	Calcium_regulation_in_cardiac_cells
TC0100003372.mm.1	6.84	8	0.22	0.1	-2.23	0.001377	0.581162	Klhl20	kelch-like 20	chr1	161088375 - 161131511	-	NM_001039482	Complex		161088375	161131511	232	1 H2.1|1	226541	NM_001039482	RefSeq	Mus musculus kelch-like 20 (Klhl20), mRNA.	chr1	100	100	0		0	NM_001039482	Q8VCK5	NM_001039482	Mm.255165	bladder| blood| brain| embryonic tissue| eye| inner ear| kidney| lung| lymph node| mammary gland| nasopharynx| ovary| oviduct| pancreas| pituitary gland| prostate| skin| spleen| thymus|oocyte| organogenesis| fetus| neonate| juvenile| adult	NM_001039482	GO:0016567	protein ubiquitination	not recorded	NM_001039482	GO:0005634	nucleus	inferred from electronic annotation	NM_001039482	GO:0003779	actin binding	inferred from electronic annotation
TC0100003531.mm.1	7.67	11.26	0.41	0.42	-12.05	0.00045	0.548632	Pcp4l1	Purkinje cell protein 4-like 1	chr1	171173262 - 171197035	-	NM_025557	Coding		171173262	171197035	30	1 H3|1	66425	NM_025557	RefSeq	Mus musculus Purkinje cell protein 4-like 1 (Pcp4l1), mRNA.	chr1	100	100	0		0	NM_025557	Q6W8Q3	NM_025557	Mm.482117	bladder| bone marrow| brain| embryonic tissue| eye| heart| intestine| joint| kidney| liver| nasopharynx| olfactory mucosa| pineal gland| prostate| salivary gland| spleen| stomach| thyroid| tongue| cleavage| fetus| neonate| juvenile| adult	NM_025557	GO:0008150	biological_process	no biological data available	NM_025557	GO:0005575	cellular_component	no biological data available	NM_025557	GO:0003674	molecular_function	no biological data available
TC0100003625.mm.1	9.18	11.2	0.52	0.94	-4.04	0.010216	0.687492	Hmga2-ps1	high mobility group AT-hook 2, pseudogene 1	chr1	176834624 - 176836133	-	NR_037996	Complex		176834624	176836133	30	1|1	15365	NR_037996	RefSeq	Mus musculus high mobility group AT-hook 2, pseudogene 1 (Hmga2-ps1), non-coding RNA.	chr1	100	100	0		0			NR_037996	Mm.441435	eye| intestine| mammary gland| ovary| skin| testis|oocyte| juvenile| adult
TC0200000211.mm.1	8.17	9.21	0.45	0.36	-2.06	0.03952	0.796971	Prkcq	protein kinase C, theta	chr2	11172113 - 11301226	+	NM_008859	Coding		11172113	11301226	238	2 A1|2 8.42 cM	18761	NM_008859	RefSeq	Mus musculus protein kinase C, theta (Prkcq), mRNA.	chr2	100	100	0		0	NM_008859	Q02111	NM_008859	Mm.329993	bone marrow| brain| embryonic tissue| eye| kidney| liver| lymph node| pituitary gland| skin| spleen| testis| thymus| blastocyst| fetus| neonate| juvenile| adult	NM_008859	GO:0002376	immune system process	inferred from electronic annotation	NM_008859	GO:0001772	immunological synapse	inferred from direct assay	NM_008859	GO:0000166	nucleotide binding	inferred from electronic annotation	NM_008859	GenMAPP	G_Protein_Signaling
TC0200000240.mm.1	9.91	11.21	0.48	0.38	-2.47	0.046124	0.798732	Vim	vimentin	chr2	13573927 - 13582826	+	NM_011701	Complex		13573927	13582826	151	2 A2|2 10.04 cM	22352	NM_011701	RefSeq	Mus musculus vimentin (Vim), mRNA.	chr2	100	100	0		0	NM_011701	P20152	NM_011701	Mm.268000	adipose tissue| adrenal gland| bladder| blood| bone| bone marrow| brain| connective tissue| dorsal root ganglion| embryonic tissue| epididymis| extraembryonic tissue| eye| fertilized ovum| heart| inner ear| intestine| joint| kidney| liver| lung| lymph node| mammary gland| muscle| nasopharynx| ovary| pancreas| pineal gland| pituitary gland| prostate| salivary gland| skin| spinal cord| spleen| stom…	NM_011701	GO:0010628	positive regulation of gene expression	inferred from mutant phenotype	NM_011701	GO:0005737	cytoplasm	inferred from direct assay	NM_011701	GO:0001948	glycoprotein binding	not recorded	NM_011701	GenMAPP	Striated_muscle_contraction
TC0200001346.mm.1	13.72	15.94	0.88	0.11	-4.68	0.028301	0.769964	Gm18953	predicted gene, 18953	chr2	90239483 - 90241423	+	ENSMUST00000175694	Complex		90239483	90241423	30			ENSMUST00000175694	ENSEMBL	havana:known chromosome:GRCm38:2:90239483:90241423:1 gene:ENSMUSG00000093625 gene_biotype:pseudogene transcript_biotype:unprocessed_pseudogene	chr2	100	100	0		0
TC0200001552.mm.1	11.13	14.76	0.7	0.81	-12.38	0.006559	0.671733	Cd59a	CD59a antigen	chr2	104095801 - 104115410	+	NM_001111060	Complex		104095801	104115410	90	2|2 54.53 cM	12509	NM_001111060	RefSeq	Mus musculus CD59a antigen (Cd59a), transcript variant 1, mRNA.	chr2	100	100	0		0	NM_001111060	O55186	NM_001111060	Mm.247265	bone| bone marrow| brain| connective tissue| embryonic tissue| extraembryonic tissue| eye| heart| inner ear| intestine| joint| kidney| liver| lymph node| mammary gland| muscle| pancreas| pituitary gland| salivary gland| skin| spinal cord| spleen| stomach| testis| thymus| thyroid| gastrula| organogenesis| fetus| neonate| juvenile| adult	NM_001111060	GO:0001775	cell activation	not recorded	NM_001111060	GO:0005576	extracellular region	not recorded	NM_001111060	GO:0001848	complement binding	not recorded
TC0200001668.mm.1	7.44	8.7	0.22	0.52	-2.38	0.025337	0.762031			chr2	112331087 - 112332647	+		NonCoding		112331087	112332647	30			NONMMUT039110	NONCODE	Non-coding transcript identified by NONCODE: Sense No Exonic	chr2	100	100	0		0
TC0200002747.mm.1	10.67	12.23	0.38	0.38	-2.95	0.013324	0.703335	Gm14414	predicted gene 14414	chr2	177460275 - 177460847	+	ENSMUST00000120833	Pseudogene		177460275	177460847	30			ENSMUST00000120833	ENSEMBL	havana:known chromosome:GRCm38:2:177460275:177460847:1 gene:ENSMUSG00000083619 gene_biotype:pseudogene transcript_biotype:processed_pseudogene	chr2	100	100	0		0
TC0200003175.mm.1	9.92	12.58	1.31	0.88	-6.31	0.032587	0.78321			chr2	25999822 - 26003356	-		NonCoding		25999822	26003356	30			NONMMUT036279	NONCODE	Non-coding transcript identified by NONCODE: Sense No Exonic	chr2	100	100	0		0
TC0200004090.mm.1	12.02	13.97	0.89	0.13	-3.85	0.044315	0.796971	Ptprj	protein tyrosine phosphatase, receptor type, J	chr2	90429754 - 90580647	-	NM_001135657	Complex		90429754	90580647	300	2 E1-2|2 50.19 cM	19271	NM_001135657	RefSeq	Mus musculus protein tyrosine phosphatase, receptor type, J (Ptprj), transcript variant 2, mRNA.	chr2	100	100	0		0	NM_001135657	Q64455	NM_001135657	Mm.330393	adrenal gland| bladder| bone| bone marrow| brain| embryonic tissue| epididymis| eye| intestine| kidney| mammary gland| ovary| skin| spinal cord| spleen| testis| thymus| vagina|oocyte| fetus| juvenile| adult					NM_001135657	GO:0001772	immunological synapse	inferred from direct assay	NM_001135657	GO:0004721	phosphoprotein phosphatase activity	inferred from electronic annotation
TC0200004219.mm.1	9.29	10.42	0.39	0.17	-2.19	0.023348	0.756522	Cd44	CD44 antigen	chr2	102811141 - 102901665	-	NM_001039150	Complex		102811141	102901665	260	2 E2|2 54.13 cM	12505	NM_001039150	RefSeq	Mus musculus CD44 antigen (Cd44), transcript variant 2, mRNA.	chr2	100	100	0		0	NM_001039150	P15379	NM_001039150	Mm.423621	bladder| blood| bone| bone marrow| brain| connective tissue| dorsal root ganglion| embryonic tissue| extraembryonic tissue| eye| heart| inner ear| intestine| joint| liver| lung| lymph node| mammary gland| molar| muscle| nasopharynx| ovary| oviduct| pancreas| pituitary gland| prostate| salivary gland| skin| spinal cord| spleen| stomach| sympathetic ganglion| testis| thymus| thyroid| uterus| vagina…									NM_001039150	GO:0004415	hyalurononglucosaminidase activity	not recorded
TC0200004342.mm.1	7.06	8.39	0.75	0.25	-2.51	0.045099	0.796971	Olfr1314	olfactory receptor 1314	chr2	112091761 - 112092699	-	NM_146450	Coding		112091761	112092699	30	2 F2-F3|2	258442	NM_146450	RefSeq	Mus musculus olfactory receptor 1314 (Olfr1314), mRNA.	chr2	100	100	0		0	NM_146450	A2AVL6	NM_146450	Mm.377505		NM_146450	GO:0007165	signal transduction	inferred from electronic annotation	NM_146450	GO:0005886	plasma membrane	inferred from electronic annotation	NM_146450	GO:0004871	signal transducer activity	inferred from electronic annotation
TC0200004811.mm.1	7.01	8.19	0.18	0.68	-2.26	0.027824	0.767854	Cd93	CD93 antigen	chr2	148436640 - 148443563	-	NM_010740	Complex		148436640	148443563	64	2 G3|2 73.48 cM	17064	NM_010740	RefSeq	Mus musculus CD93 antigen (Cd93), mRNA.	chr2	100	100	0		0	NM_010740	O89103	NM_010740	Mm.681	bladder| blood| bone| bone marrow| brain| dorsal root ganglion| embryonic tissue| eye| heart| intestine| kidney| liver| lung| lymph node| mammary gland| ovary| pancreas| prostate| skin| spinal cord| spleen| testis| thymus| uterus| vagina| organogenesis| fetus| neonate| juvenile| adult	NM_010740	GO:0007155	cell adhesion	inferred from electronic annotation	NM_010740	GO:0005886	plasma membrane	inferred from direct assay	NM_010740	GO:0001849	complement component C1q binding	not recorded
TC0200005019.mm.1	6.97	8.53	0.61	0.54	-2.96	0.01396	0.713126			chr2	157356092 - 157363921	-		NonCoding		157356092	157363921	30			NONMMUT040821	NONCODE	Non-coding transcript identified by NONCODE: Linc	chr2	100	100	0		0
TC0200005036.mm.1	12.4	15.47	1.58	0.51	-8.45	0.042189	0.796971	Gm14200	predicted gene 14200	chr2	158468169 - 158468360	-	ENSMUST00000122256	Pseudogene		158468169	158468360	30			ENSMUST00000122256	ENSEMBL	havana:known chromosome:GRCm38:2:158468169:158468360:-1 gene:ENSMUSG00000081800 gene_biotype:pseudogene transcript_biotype:processed_pseudogene	chr2	100	100	0		0
TC0200005343.mm.1	10.4	12.05	0.52	0.43	-3.15	0.033078	0.785844	Rps8-ps2	ribosomal protein S8, pseudogene 2	chr2	175804983 - 175805609	-	ENSMUST00000118709	Pseudogene		175804983	175805609	30			ENSMUST00000118709	ENSEMBL	havana:known chromosome:GRCm38:2:175804983:175805606:-1 gene:ENSMUSG00000083481 gene_biotype:pseudogene transcript_biotype:processed_pseudogene	chr2	100	100	0		0
TC0300000337.mm.1	4.33	5.7	0.13	0.56	-2.58	0.034879	0.790437			chr3	45438380 - 45440956	+		NonCoding		45438380	45440956	30			KnowTID_00004708	Luo lincRNA	Non-coding transcript identified by Luo, et al.	chr3	100	100	0		0
TC0300000833.mm.1	14.63	16.23	0.72	0.27	-3.04	0.03964	0.796971	Gm4202	predicted gene 4202	chr3	92689425 - 92690163	+	ENSMUST00000169025	Pseudogene		92689425	92690163	30			ENSMUST00000169025	ENSEMBL	ensembl:known chromosome:GRCm38:3:92689425:92690163:1 gene:ENSMUSG00000091421 gene_biotype:pseudogene transcript_biotype:pseudogene	chr3	100	100	0		0
TC0300000856.mm.1	5.77	7.35	0.4	0.76	-2.99	0.032817	0.784231	Tdpoz3	TD and POZ domain containing 3	chr3	93826020 - 93827117	+	NM_207271	Coding		93826020	93827117	30	3 F2.1|3	399674	NM_207271	RefSeq	Mus musculus TD and POZ domain containing 3 (Tdpoz3), mRNA.	chr3	100	100	0		0	NM_207271	Q717B4	NM_207271	Mm.377923		NM_207271	GO:0008150	biological_process	no biological data available	NM_207271	GO:0005575	cellular_component	no biological data available	NM_207271	GO:0003674	molecular_function	no biological data available
TC0300001035.mm.1	7.93	8.99	0.24	0.23	-2.08	0.007435	0.671733	Tspan2	tetraspanin 2	chr3	102734529 - 102772310	+	NM_001243132	Complex		102734529	102772310	140	3|3 F3	70747	NM_001243132	RefSeq	Mus musculus tetraspanin 2 (Tspan2), transcript variant 2, mRNA.	chr3	100	100	0		0	NM_001243132	Q922J6	NM_001243132	Mm.27469	bladder| bone| bone marrow| brain| connective tissue| dorsal root ganglion| embryonic tissue| eye| heart| inner ear| intestine| lung| lymph node| mammary gland| muscle| nasopharynx| ovary| oviduct| pineal gland| skin| spinal cord| spleen| stomach| testis| thymus| uterus| organogenesis| fetus| neonate| juvenile| adult	NM_001243132	GO:0006954	inflammatory response	inferred from genetic interaction	NM_001243132	GO:0005886	plasma membrane	inferred from direct assay	NM_001243132	GO:0003674	molecular_function	no biological data available
TC0300001330.mm.1	7.16	8.67	0.67	0.12	-2.85	0.021403	0.747307	Lef1	lymphoid enhancer binding factor 1	chr3	131110297 - 131224357	+	NM_001276402	Complex		131110297	131224357	170	3 G3|3 60.78 cM	16842	NM_001276402	RefSeq	Mus musculus lymphoid enhancer binding factor 1 (Lef1), transcript variant 2, mRNA.	chr3	100	100	0		0	NM_001276402	P27782	NM_001276402	Mm.255219	bone marrow| brain| embryonic tissue| eye| fertilized ovum| inner ear| kidney| lymph node| mammary gland| nasopharynx| ovary| skin| spleen| testis| thymus|oocyte| zygote| gastrula| organogenesis| fetus| neonate| juvenile| adult					NM_001276402	GO:0005634	nucleus	inferred from direct assay					NM_001276402	GenMAPP	TGF_Beta_Signaling_Pathway
TC0300002054.mm.1	14.81	17.6	1.49	0.17	-6.93	0.034267	0.790132	P2ry12	purinergic receptor P2Y, G-protein coupled 12	chr3	59216271 - 59262831	-	NM_027571	Coding		59216271	59262831	70	3 D|3	70839	NM_027571	RefSeq	Mus musculus purinergic receptor P2Y, G-protein coupled 12 (P2ry12), mRNA.	chr3	100	100	0		0	NM_027571	Q9CPV9	NM_027571	Mm.422675	bone| brain| embryonic tissue| intestine| liver| lung| mammary gland| spleen| testis| fetus| neonate| juvenile| adult	NM_027571	GO:0001973	adenosine receptor signaling pathway	inferred from mutant phenotype	NM_027571	GO:0005739	mitochondrion	not recorded	NM_027571	GO:0001609	G-protein coupled adenosine receptor activity	inferred from mutant phenotype	NM_027571	GenMAPP	GPCRDB_Class_A_Rhodopsin-like
TC0300002147.mm.1	11.75	13.66	0.92	0.38	-3.77	0.023336	0.756522	Gm6634	predicted gene 6634	chr3	70772379 - 70807291	-	NR_040556	NonCoding		70772379	70807291	40	3 E2|3	625901	NR_040556	RefSeq	Mus musculus predicted gene 6634 (Gm6634), long non-coding RNA.	chr3	100	100	0		0			NR_040556	Mm.366028	joint| lung
TC0300002437.mm.1	5.73	7.23	0.3	0.67	-2.83	0.020204	0.744852	Gm4982	predicted gene 4982	chr3	94236702 - 94237799	-	ENSMUST00000160440	Pseudogene		94236702	94237799	30			ENSMUST00000160440	ENSEMBL	havana:known chromosome:GRCm38:3:94236702:94237799:-1 gene:ENSMUSG00000089689 gene_biotype:pseudogene transcript_biotype:unprocessed_pseudogene	chr3	100	100	0		0
TC0300002482.mm.1	8.07	9.66	0.37	0.42	-3	0.010075	0.687492	Ecm1	extracellular matrix protein 1	chr3	95734147 - 95739569	-	NM_001252653	Complex		95734147	95739569	206	3 F2.1|3 40.91 cM	13601	NM_001252653	RefSeq	Mus musculus extracellular matrix protein 1 (Ecm1), transcript variant 2, mRNA.	chr3	100	100	0		0	NM_001252653	Q61508	NM_001252653	Mm.3433	bladder| bone| bone marrow| brain| connective tissue| embryonic tissue| extraembryonic tissue| eye| fertilized ovum| heart| intestine| joint| kidney| liver| lung| lymph node| mammary gland| muscle| ovary| salivary gland| skin| spleen| stomach| thymus| tongue| uterus| zygote| cleavage| blastocyst| organogenesis| fetus| neonate| juvenile| adult					NM_001252653	GO:0005576	extracellular region	inferred from electronic annotation	NM_001252653	GO:0002020	protease binding	not recorded
TC0300002561.mm.1	6.54	7.78	0.41	0.3	-2.36	0.007268	0.671733	Hsd3b6	hydroxy-delta-5-steroid dehydrogenase, 3 beta- and steroid delta-isomerase 6	chr3	98805504 - 98814443	-	NM_013821	Coding		98805504	98814443	40	3 F2.2|3	15497	NM_013821	RefSeq	Mus musculus hydroxy-delta-5-steroid dehydrogenase, 3 beta- and steroid delta-isomerase 6 (Hsd3b6), mRNA.	chr3	100	100	0		0	NM_013821	O35469	NM_013821	Mm.14435	brain| embryonic tissue| eye| heart| testis| uterus| gastrula| organogenesis| fetus| adult	NM_013821	GO:0006694	steroid biosynthetic process	inferred from electronic annotation	NM_013821	GO:0005739	mitochondrion	inferred from electronic annotation	NM_013821	GO:0000252	C-3 sterol dehydrogenase (C-4 sterol decarboxylase) activity	inferred from electronic annotation	NM_013821	GenMAPP	Glucocorticoid_Mineralocorticoid_Metabolism
TC0300002612.mm.1	7.21	8.21	0.21	0.01	-2	0.002106	0.58867	Vangl1	vang-like 1 (van gogh, Drosophila)	chr3	102155900 - 102204693	-	NM_001165951	Complex		102155900	102204693	245	3 F2.2|3	229658	NM_001165951	RefSeq	Mus musculus vang-like 1 (van gogh, Drosophila) (Vangl1), transcript variant 2, mRNA.	chr3	100	100	0		0	NM_001165951	Q80Z96	NM_001165951	Mm.118004	bladder| bone| bone marrow| brain| connective tissue| embryonic tissue| extraembryonic tissue| eye| intestine| liver| lung| lymph node| mammary gland| muscle| pituitary gland| skin| spleen| thymus| vagina| blastocyst| gastrula| organogenesis| fetus| neonate| juvenile| adult	NM_001165951	GO:0007275	multicellular organismal development	inferred from electronic annotation	NM_001165951	GO:0005886	plasma membrane	inferred from electronic annotation	NM_001165951	GO:0005515	protein binding	inferred from physical interaction
TC0300002633.mm.1	8.31	10.42	0.84	0.29	-4.32	0.020167	0.744852	Dclre1b	DNA cross-link repair 1B, PSO2 homolog (S. cerevisiae)	chr3	103800605 - 103809444	-	NM_001025312	Complex		103800605	103809444	142	3 F2.2|3	140917	NM_001025312	RefSeq	Mus musculus DNA cross-link repair 1B, PSO2 homolog (S. cerevisiae) (Dclre1b), transcript variant 2, mRNA.	chr3	100	100	0		0	NM_001025312	Q8C7W7	NM_001025312	Mm.374850	bladder| bone| bone marrow| brain| embryonic tissue| eye| intestine| kidney| lung| mammary gland| ovary| oviduct| pancreas| skin| spinal cord| spleen| testis| thymus| cleavage| morula| blastocyst| organogenesis| fetus| neonate| juvenile| adult	NM_001025312	GO:0000075	cell cycle checkpoint	not recorded	NM_001025312	GO:0000781	chromosome, telomeric region	inferred from direct assay	NM_001025312	GO:0004518	nuclease activity	inferred from electronic annotation
TC0300003013.mm.1	8.47	9.93	0.59	0.18	-2.75	0.019302	0.743177	Dapp1	dual adaptor for phosphotyrosine and 3-phosphoinositides 1	chr3	137931006 - 137981549	-	NM_011932	Complex		137931006	137981549	170	3 H2|3	26377	NM_011932	RefSeq	Mus musculus dual adaptor for phosphotyrosine and 3-phosphoinositides 1 (Dapp1), mRNA.	chr3	100	100	0		0	NM_011932	Q9QXT1	NM_011932	Mm.254835	blood| bone marrow| embryonic tissue| extraembryonic tissue| eye| heart| inner ear| lung| mammary gland| pancreas| pituitary gland| skin| spleen| stomach| testis| thymus| blastocyst| organogenesis| fetus| neonate| juvenile| adult	NM_011932	GO:0043551	regulation of phosphatidylinositol 3-kinase activity	inferred from electronic annotation	NM_011932	GO:0005737	cytoplasm	inferred from electronic annotation	NM_011932	GO:0005547	phosphatidylinositol-3,4,5-trisphosphate binding	not recorded
TC0400000580.mm.1	8.58	10.08	0.38	0.59	-2.84	0.04087	0.796971	Slc44a1	solute carrier family 44, member 1	chr4	53440413 - 53622478	+	NM_001159633	Complex		53440413	53622478	315	4 B2|4	100434	NM_001159633	RefSeq	Mus musculus solute carrier family 44, member 1 (Slc44a1), transcript variant 2, mRNA.	chr4	100	100	0		0	NM_001159633	Q6X893	NM_001159633	Mm.482207	adrenal gland| bladder| bone| bone marrow| brain| embryonic tissue| extraembryonic tissue| eye| heart| intestine| kidney| liver| lung| mammary gland| ovary| skin| spinal cord| testis| vagina| unfertilized ovum| organogenesis| fetus| neonate| juvenile| adult	NM_001159633	GO:0006810	transport	inferred from electronic annotation	NM_001159633	GO:0005739	mitochondrion	inferred from electronic annotation	NM_001159633	GO:0015220	choline transmembrane transporter activity	inferred from direct assay
TC0400000776.mm.1	6.85	8.1	0.35	0.06	-2.38	0.003493	0.630243	Gm11405	predicted gene 11405	chr4	74228197 - 74229752	+	ENSMUST00000118689	Pseudogene		74228197	74229752	30			ENSMUST00000118689	ENSEMBL	havana:known chromosome:GRCm38:4:74228197:74229752:1 gene:ENSMUSG00000083767 gene_biotype:pseudogene transcript_biotype:processed_pseudogene	chr4	100	100	0		0
TC0400001530.mm.1	11.12	12.2	0.13	0.22	-2.11	0.001465	0.581162	Ptp4a2	protein tyrosine phosphatase 4a2	chr4	129811219 - 129850003	+	NM_001164745	Complex		129811219	129850003	222	4|4 D2.3	19244	NM_001164745	RefSeq	Mus musculus protein tyrosine phosphatase 4a2 (Ptp4a2), transcript variant 2, mRNA.	chr4	100	100	0		0	NM_001164745	O70274	NM_001164745	Mm.193688	bladder| blood| bone| bone marrow| brain| connective tissue| dorsal root ganglion| embryonic tissue| extraembryonic tissue| eye| fertilized ovum| heart| inner ear| intestine| joint| kidney| liver| lung| lymph node| mammary gland| muscle| nasopharynx| ovary| oviduct| pancreas| pineal gland| pituitary gland| prostate| salivary gland| skin| spinal cord| spleen| stomach| sympathetic ganglion| testis|…	NM_001164745	GO:0006470	protein dephosphorylation	inferred from electronic annotation	NM_001164745	GO:0005737	cytoplasm	not recorded	NM_001164745	GO:0004721	phosphoprotein phosphatase activity	inferred from electronic annotation
TC0400002338.mm.1	6.99	8.5	0.59	0.7	-2.85	0.041681	0.796971	Gm11914	predicted gene 11914	chr4	27867149 - 27867655	-	ENSMUST00000117094	Pseudogene		27867149	27867655	30			ENSMUST00000117094	ENSEMBL	havana:known chromosome:GRCm38:4:27867149:27867655:-1 gene:ENSMUSG00000082674 gene_biotype:pseudogene transcript_biotype:processed_pseudogene	chr4	100	100	0		0
TC0400002845.mm.1	7.92	9.4	0.17	0.37	-2.78	0.005096	0.667915	Gm11223	predicted gene 11223	chr4	69925201 - 69926171	-	ENSMUST00000056452	Pseudogene		69925201	69926171	30			ENSMUST00000056452	ENSEMBL	[retired] cdna:pseudogene chromosome:GRCm38:4:69925201:69926171:-1 gene:ENSMUSG00000046341 gene_biotype:pseudogene transcript_biotype:processed_pseudogene	chr4	100	100	0		0			ENSMUST00000120560	Mm.410712
TC0400003418.mm.1	7.72	9.81	0.85	0.65	-4.25	0.043503	0.796971	Ermap	erythroblast membrane-associated protein	chr4	119175457 - 119190011	-	NM_013848	Complex		119175457	119190011	220	4 D2.1|4 55.34 cM	27028	NM_013848	RefSeq	Mus musculus erythroblast membrane-associated protein (Ermap), mRNA.	chr4	100	100	0		0	NM_013848	Q9JLN5	NM_013848	Mm.290753	bone| brain| embryonic tissue| eye| inner ear| liver| lymph node| spleen| stomach| testis| gastrula| organogenesis| fetus| neonate| juvenile| adult	NM_013848	GO:0008150	biological_process	no biological data available	NM_013848	GO:0005737	cytoplasm	inferred from direct assay	NM_013848	GO:0003674	molecular_function	no biological data available
TC0500000055.mm.1	10.93	14.77	1.35	0.42	-14.37	0.019954	0.744852	Gm15610	predicted gene 15610	chr5	8971948 - 8972142	+	ENSMUST00000120584	Pseudogene		8971948	8972142	30			ENSMUST00000120584	ENSEMBL	ensembl_havana_transcript:known chromosome:GRCm38:5:8971948:8972142:1 gene:ENSMUSG00000078183 gene_biotype:pseudogene transcript_biotype:processed_pseudogene	chr5	100	100	0		0
TC0500000106.mm.1	12.6	14.4	1.35	0.62	-3.48	0.039306	0.796937	Speer8-ps1	spermatogenesis associated glutamate (E)-rich protein 8, pseudogene 1	chr5	14945294 - 15035445	+	NR_001584	Complex		14945294	15035445	80	5 A1-A2|5	74062	NR_001584	RefSeq	Mus musculus spermatogenesis associated glutamate (E)-rich protein 8, pseudogene 1 (Speer8-ps1), non-coding RNA.	chr5	100	100	0		0			NR_001584	Mm.394766	embryonic tissue| eye| stomach| testis| cleavage| adult
TC0500000107.mm.1	11.49	13.17	1.26	0.57	-3.2	0.038221	0.796677	Gm21847	predicted gene, 21847	chr5	15483291 - 15656679	+	ENSMUST00000178227	Complex		15483291	15656679	70			ENSMUST00000178227	ENSEMBL	ensembl:known chromosome:GRCm38:5:15516489:15656679:1 gene:ENSMUSG00000094230 gene_biotype:protein_coding transcript_biotype:protein_coding	chr5	100	100	0		0	ENSMUST00000178227	J3QJW6	uc029vfx.1	Mm.394766	embryonic tissue| eye| stomach| testis| cleavage| adult
TC0500000108.mm.1	11.65	13.37	1.25	0.72	-3.29	0.03806	0.796677	Speer7-ps1	spermatogenesis associated glutamate (E)-rich protein 7, pseudogene 1	chr5	15536013 - 15714596	+	NR_001585	Complex		15536013	15714596	70	5 A2|5	75858	NR_001585	RefSeq	Mus musculus spermatogenesis associated glutamate (E)-rich protein 7, pseudogene 1 (Speer7-ps1), non-coding RNA.	chr5	100	100	0		0			NR_001585	Mm.359463	eye| testis| fetus| adult
TC0500000109.mm.1	12.17	15.1	1.46	1.11	-7.62	0.041305	0.796971	Gm21083	predicted gene, 21083	chr5	15577337 - 15582097	+	XM_003688810	Coding		15577337	15582097	50	5|5	100861621	XM_003688810	RefSeq	[retired] PREDICTED: Mus musculus disks large homolog 5-like, transcript variant 1 (LOC100861621), mRNA.	chr5	100	100	0		0
TC0500000974.mm.1	5.8	7.46	0.21	0.45	-3.17	0.005712	0.671733	2310034O05Rik	RIKEN cDNA 2310034O05 gene	chr5	100210692 - 100218049	+	NR_040679	NonCoding		100210692	100218049	40	5|5	69571	NR_040679	RefSeq	Mus musculus RIKEN cDNA 2310034O05 gene (2310034O05Rik), long non-coding RNA.	chr5	100	100	0		0			NR_040679	Mm.396412	tongue| adult
TC0500001034.mm.1	6.43	7.43	0.44	0.15	-2	0.027955	0.768926	Gm8258	predicted gene 8258	chr5	104775911 - 104776824	+	ENSMUST00000055593	Coding		104775911	104776824	30			ENSMUST00000055593	ENSEMBL	havana:known chromosome:GRCm38:5:104775779:104777227:1 gene:ENSMUSG00000048334 gene_biotype:pseudogene transcript_biotype:processed_pseudogene	chr5	100	100	0		0	ENSMUST00000055593	E9Q249												ENSMUST00000055593	GO:0019905	syntaxin binding	inferred from electronic annotation
TC0500001038.mm.1	7.67	9.69	0.78	0.27	-4.06	0.039607	0.796971	Lrrc8b	leucine rich repeat containing 8 family, member B	chr5	105415775 - 105486189	+	NM_001033550	Coding		105415775	105486189	58	5 E5|5	433926	NM_001033550	RefSeq	Mus musculus leucine rich repeat containing 8 family, member B (Lrrc8b), mRNA.	chr5	100	100	0		0	NM_001033550	Q5DU41	NM_001033550	Mm.439828	brain| embryonic tissue| eye| lung| mammary gland| ovary| spleen| testis| thymus|oocyte| organogenesis| fetus| neonate| juvenile| adult	NM_001033550	GO:0006810	transport	inferred from electronic annotation	NM_001033550	GO:0016020	membrane	inferred from electronic annotation	NM_001033550	GO:0003674	molecular_function	no biological data available
TC0500001886.mm.1	5.76	6.88	0.35	0.17	-2.18	0.014583	0.715735			chr5	3629779 - 3631722	-		NonCoding		3629779	3631722	30			NONMMUT051107	NONCODE	Non-coding transcript identified by NONCODE: Antisense	chr5	100	100	0		0
TC0500001974.mm.1	11.79	14.58	1.38	1.15	-6.93	0.047802	0.798732	Gm10354	predicted gene 10354	chr5	14974113 - 14978935	-	NM_001281514	Coding		14974113	14978935	70	5|5 6.48 cM	100503549	NM_001281514	RefSeq	Mus musculus predicted gene 10354 (Gm10354), mRNA.	chr5	100	100	0		0	NM_001281514	K7N6A0	NM_001281514	Mm.491086	testis| adult	NM_001281514	GO:0008150	biological_process	no biological data available	NM_001281514	GO:0005575	cellular_component	no biological data available	NM_001281514	GO:0003674	molecular_function	no biological data available
TC0500001976.mm.1	11.84	14.26	1.35	1.03	-5.37	0.04221	0.796971	Gm21149	predicted gene, 21149	chr5	15471698 - 15605059	-	XM_003688812	Coding		15471698	15605059	167	5|5	100861702	XM_003688812	RefSeq	PREDICTED: Mus musculus predicted gene, 21149 (Gm21149), mRNA.	chr5	100	100	0		0
TC0500001980.mm.1	12.08	14.76	1.45	0.93	-6.38	0.040338	0.796971	Speer4c	spermatogenesis associated glutamate (E)-rich protein 4c	chr5	15709501 - 15714271	-	NM_001281511	Coding		15709501	15714271	72	5 A2|5 6.52 cM	100502967	NM_001281511	RefSeq	Mus musculus spermatogenesis associated glutamate (E)-rich protein 4c (Speer4c), mRNA.	chr5	100	100	0		0	NM_001281511	L7N216	NM_001281511	Mm.484583	testis| adult	NM_001281511	GO:0008150	biological_process	no biological data available	NM_001281511	GO:0005634	nucleus	inferred from direct assay	NM_001281511	GO:0003674	molecular_function	no biological data available
TC0500002014.mm.1	5.86	7.61	0.19	0.84	-3.38	0.011636	0.698458	Gm22490	predicted gene, 22490	chr5	21117083 - 21117201	-	ENSMUST00000157188	NonCoding		21117083	21117201	30			ENSMUST00000157188	ENSEMBL	ncrna:known chromosome:GRCm38:5:21117083:21117201:-1 gene:ENSMUSG00000087813 gene_biotype:snoRNA transcript_biotype:snoRNA	chr5	100	100	0		0
TC0500003393.mm.1	6.62	7.66	0.23	0.38	-2.06	0.036019	0.79354	Pom121	nuclear pore membrane protein 121	chr5	135376140 - 135394546	-	NM_148932	Complex		135376140	135394546	150	5 G2|5	107939	NM_148932	RefSeq	Mus musculus nuclear pore membrane protein 121 (Pom121), mRNA.	chr5	100	100	0		0	NM_148932	Q8K3Z9	NM_148932	Mm.28399	bladder| bone| bone marrow| brain| dorsal root ganglion| embryonic tissue| extraembryonic tissue| eye| fertilized ovum| heart| inner ear| kidney| lung| mammary gland| muscle| ovary| pancreas| pituitary gland| skin| spinal cord| spleen| stomach| testis| thymus| thyroid|oocyte| zygote| cleavage| morula| blastocyst| gastrula| organogenesis| fetus| neonate| juvenile| adult	NM_148932	GO:0006810	transport	inferred from electronic annotation	NM_148932	GO:0005634	nucleus	inferred from electronic annotation	NM_148932	GO:0017056	structural constituent of nuclear pore	not recorded
TC0500003418.mm.1	7.34	8.67	0.35	0.17	-2.51	0.005577	0.671733	Cux1	cut-like homeobox 1	chr5	136248135 - 136567490	-	NM_009986	Complex		136248135	136567490	559	5 G2|5 75.96 cM	13047	NM_009986	RefSeq	Mus musculus cut-like homeobox 1 (Cux1), transcript variant 1, mRNA.	chr5	100	100	0		0	NM_009986	P70403	NM_009986	Mm.320317	bladder| bone marrow| brain| connective tissue| dorsal root ganglion| embryonic tissue| extraembryonic tissue| eye| fertilized ovum| heart| inner ear| intestine| joint| kidney| liver| lung| lymph node| mammary gland| ovary| pancreas| pituitary gland| prostate| salivary gland| skin| spleen| stomach| testis| thymus| tongue|oocyte| unfertilized ovum| zygote| blastocyst| gastrula| organogenesis| fetu…					NM_009986	GO:0005634	nucleus	inferred from direct assay	NM_009986	GO:0000977	RNA polymerase II regulatory region sequence-specific DNA binding	inferred from mutant phenotype
TC0600000014.mm.1	6.39	8.49	0.27	0.45	-4.31	0.002349	0.600452	Peg10	paternally expressed 10	chr6	4747306 - 4760517	+	NM_001040611	Coding		4747306	4760517	50	6 A1|6 1.81 cM	170676	NM_001040611	RefSeq	Mus musculus paternally expressed 10 (Peg10), transcript variant 1, mRNA.	chr6	100	100	0		0	NM_001040611	Q7TN75	NM_001040611	Mm.320575	brain| embryonic tissue| extraembryonic tissue| eye| lung| mammary gland| pituitary gland| testis| gastrula| organogenesis| fetus| juvenile| adult	NM_001040611	GO:0001890	placenta development	inferred from mutant phenotype	NM_001040611	GO:0005634	nucleus	inferred from electronic annotation	NM_001040611	GO:0003676	nucleic acid binding	inferred from electronic annotation
TC0600000277.mm.1	7.21	9.77	0.27	0.25	-5.88	0.000278	0.543613	Mest	mesoderm specific transcript	chr6	30723547 - 30748466	+	NM_001252292	Complex		30723547	30748466	263	6 B1|6 12.53 cM	17294	NM_001252292	RefSeq	Mus musculus mesoderm specific transcript (Mest), transcript variant 1, mRNA.	chr6	100	100	0		0	NM_001252292	Q07646	NM_001252292	Mm.335639	bone| brain| connective tissue| dorsal root ganglion| embryonic tissue| epididymis| extraembryonic tissue| eye| fertilized ovum| heart| inner ear| joint| kidney| liver| lung| mammary gland| molar| muscle| nasopharynx| ovary| pancreas| pineal gland| pituitary gland| skin| spinal cord| spleen| stomach| testis| thymus| uterus|oocyte| unfertilized ovum| zygote| cleavage| blastocyst| gastrula| organog…	NM_001252292	GO:0010883	regulation of lipid storage	inferred from mutant phenotype	NM_001252292	GO:0005783	endoplasmic reticulum	inferred from direct assay	NM_001252292	GO:0003824	catalytic activity	inferred from electronic annotation
TC0600001769.mm.1	7.75	9.2	0.28	0.41	-2.74	0.0083	0.676646	2810474O19Rik	RIKEN cDNA 2810474O19 gene	chr6	149309414 - 149335663	+	NM_001289661	Complex		149309414	149335663	150	6 G3|6	67246	NM_001289661	RefSeq	Mus musculus RIKEN cDNA 2810474O19 gene (2810474O19Rik), transcript variant 1, mRNA.	chr6	100	100	0		0	NM_001289661	Q5DTW7	NM_001289661	Mm.333515	bladder| blood| bone| bone marrow| brain| embryonic tissue| extraembryonic tissue| eye| fertilized ovum| inner ear| kidney| liver| lung| mammary gland| ovary| pancreas| pituitary gland| prostate| skin| spleen| sympathetic ganglion| testis| thymus|oocyte| unfertilized ovum| zygote| cleavage| morula| blastocyst| gastrula| organogenesis| fetus| neonate| juvenile| adult	NM_001289661	GO:0008150	biological_process	no biological data available	NM_001289661	GO:0005575	cellular_component	no biological data available	NM_001289661	GO:0003674	molecular_function	no biological data available
TC0600002075.mm.1	4.58	5.66	0.18	0.36	-2.12	0.012196	0.698458			chr6	36189371 - 36189929	-		NonCoding		36189371	36189929	30			KnowTID_00006278	Luo lincRNA	Non-coding transcript identified by Luo, et al.	chr6	100	100	0		0
TC0600002200.mm.1	11.32	12.41	0.18	0.08	-2.14	0.000413	0.548632	Ezh2	enhancer of zeste homolog 2 (Drosophila)	chr6	47530274 - 47595341	-	NM_001146689	Complex		47530274	47595341	398	6 B|6 22.92 cM	14056	NM_001146689	RefSeq	Mus musculus enhancer of zeste homolog 2 (Drosophila) (Ezh2), transcript variant 2, mRNA.	chr6	100	100	0		0	NM_001146689	Q61188	NM_001146689	Mm.246688	adipose tissue| blood| bone| bone marrow| brain| connective tissue| embryonic tissue| extraembryonic tissue| eye| fertilized ovum| heart| inner ear| intestine| joint| kidney| liver| lung| lymph node| mammary gland| molar| nasopharynx| ovary| pancreas| pituitary gland| prostate| skin| spleen| stomach| testis| thymus|oocyte| unfertilized ovum| zygote| cleavage| morula| blastocyst| egg cylinder| gas…					NM_001146689	GO:0000790	nuclear chromatin	inferred from direct assay
TC0600002518.mm.1	7.52	8.61	0.11	0.27	-2.13	0.00199	0.58867	Gm9008	predicted pseudogene 9008	chr6	76495475 - 76497784	-	ENSMUST00000097218	Complex		76495475	76497784	30			ENSMUST00000097218	ENSEMBL	ensembl:known chromosome:GRCm38:6:76496357:76497631:-1 gene:ENSMUSG00000072476 gene_biotype:protein_coding transcript_biotype:protein_coding	chr6	100	100	0		0	ENSMUST00000097218	E9PVG0	BC004739	Mm.392032	bladder| bone| brain| dorsal root ganglion| embryonic tissue| extraembryonic tissue| eye| fertilized ovum| heart| inner ear| intestine| kidney| liver| lung| mammary gland| muscle| olfactory mucosa| ovary| oviduct| pancreas| pituitary gland| salivary gland| skin| spinal cord| spleen| sympathetic ganglion| testis| thymus| uterus|oocyte| unfertilized ovum| zygote| cleavage| blastocyst| egg cylinder|…	BC004739	GO:0008150	biological_process	no biological data available	BC004739	GO:0016020	membrane	inferred from electronic annotation	ENSMUST00000097218	GO:0005515	protein binding	inferred from electronic annotation
TC0600003124.mm.1	5.83	7.35	0.34	0.3	-2.87	0.007198	0.671733	Cd4	CD4 antigen	chr6	124864692 - 124888221	-	NM_013488	Complex		124864692	124888221	134	6 F2|6 59.17 cM	12504	NM_013488	RefSeq	Mus musculus CD4 antigen (Cd4), mRNA.	chr6	100	100	0		0	NM_013488	P06332	NM_013488	Mm.2209	brain| mammary gland| pineal gland| salivary gland| spleen| thymus| neonate| juvenile| adult					NM_013488	GO:0005788	endoplasmic reticulum lumen	inferred from direct assay	NM_013488	GO:0001948	glycoprotein binding	not recorded
TC0600003319.mm.1	8.97	10.52	0.5	0.46	-2.94	0.013024	0.702947	Dynlt1-ps1	dynein light chain Tctex-type 1, pseuodogene 1	chr6	135349088 - 135349780	-	ENSMUST00000115764	Pseudogene		135349088	135349780	27			ENSMUST00000115764	ENSEMBL	[retired] cdna:pseudogene chromosome:GRCm38:6:135349088:135349780:-1 gene:ENSMUSG00000082691 gene_biotype:pseudogene transcript_biotype:processed_pseudogene	chr6	100	100	0		0
TC0600003433.mm.1	7.08	8.24	0.32	0.45	-2.24	0.0499	0.801266	Itpr2	inositol 1,4,5-triphosphate receptor 2	chr6	146108299 - 146502223	-	NM_010586	Complex		146108299	146502223	725	6 G3|6 77.7 cM	16439	NM_010586	RefSeq	Mus musculus inositol 1,4,5-triphosphate receptor 2 (Itpr2), transcript variant 2, mRNA.	chr6	100	100	0		0	NM_010586	Q9Z329	NM_010586	Mm.7800	blood| bone marrow| brain| embryonic tissue| extraembryonic tissue| eye| fertilized ovum| heart| inner ear| kidney| liver| lung| lymph node| mammary gland| molar| ovary| oviduct| pancreas| salivary gland| skin| spleen| testis| thymus| vagina|oocyte| unfertilized ovum| zygote| cleavage| organogenesis| fetus| neonate| juvenile| adult	NM_010586	GO:0001666	response to hypoxia	not recorded	NM_010586	GO:0005737	cytoplasm	inferred from direct assay	NM_010586	GO:0005216	ion channel activity	inferred from electronic annotation	NM_010586	GenMAPP	Calcium_regulation_in_cardiac_cells
TC0700001534.mm.1	8.18	9.84	0.49	0.21	-3.17	0.003137	0.627318	Gm4887	predicted gene 4887	chr7	104821204 - 104822256	+	XM_001476895	Pseudogene		104821204	104822256	30	7 E3|7	233637	XM_001476895	RefSeq	[retired] PREDICTED: Mus musculus predicted gene 4887 (Gm4887), mRNA.	chr7	100	100	0		0
TC0700002368.mm.1	9.11	10.49	0.46	0.27	-2.61	0.022092	0.747307	Gm10712	predicted gene 10712	chr7	13332646 - 13333257	-	ENSMUST00000092523	Pseudogene		13332646	13333257	30			ENSMUST00000092523	ENSEMBL	havana:known chromosome:GRCm38:7:13332646:13333257:-1 gene:ENSMUSG00000074547 gene_biotype:pseudogene transcript_biotype:processed_pseudogene	chr7	100	100	0		0
TC0700002643.mm.1	8.97	12.55	0.98	0.27	-11.99	0.007179	0.671733	Hnrnpul1	heterogeneous nuclear ribonucleoprotein U-like 1	chr7	25721482 - 25754750	-	NM_144922	Complex		25721482	25754750	200	7 A3|7	232989	NM_144922	RefSeq	Mus musculus heterogeneous nuclear ribonucleoprotein U-like 1 (Hnrnpul1), transcript variant 1, mRNA.	chr7	100	100	0		0	NM_144922	Q8VDM6	NM_144922	Mm.254223	blood| bone marrow| brain| embryonic tissue| extraembryonic tissue| eye| heart| inner ear| intestine| kidney| liver| lung| lymph node| mammary gland| nasopharynx| ovary| pituitary gland| salivary gland| skin| spinal cord| spleen| testis| thymus| blastocyst| organogenesis| fetus| neonate| juvenile| adult	NM_144922	GO:0006351	transcription, DNA-templated	inferred from electronic annotation	NM_144922	GO:0005634	nucleus	not recorded	NM_144922	GO:0003676	nucleic acid binding	inferred from electronic annotation
TC0700004009.mm.1	8.14	10.37	0.49	0.9	-4.69	0.045239	0.796971	Gm8995	predicted gene 8995	chr7	106503886 - 106529208	-	XR_001627	Complex		106503886	106529208	60	7 E3|7	668139	XR_001627	RefSeq	[retired] PREDICTED: Mus musculus predicted gene 8995 (Gm8995), misc_RNA.	chr7	100	100	0		0	ENSMUST00000071162	Q8C9P2	ENSMUST00000071162	Mm.300542	blood| bone marrow| kidney| lymph node| mammary gland| skin| spleen| thymus| neonate| juvenile| adult
TC0700004309.mm.1	6.31	7.63	0.54	0.18	-2.49	0.018244	0.73438	Maz	MYC-associated zinc finger protein (purine-binding transcription factor)	chr7	127022134 - 127027019	-	NM_010772	Coding		127022134	127027019	100	7|7 F4	17188	NM_010772	RefSeq	Mus musculus MYC-associated zinc finger protein (purine-binding transcription factor) (Maz), mRNA.	chr7	100	100	0		0	NM_010772	P56671	NM_010772	Mm.378964	bladder| bone marrow| brain| embryonic tissue| extraembryonic tissue| eye| heart| inner ear| kidney| liver| lung| lymph node| mammary gland| muscle| ovary| skin| testis| thymus|oocyte| blastocyst| organogenesis| fetus| neonate| juvenile| adult	NM_010772	GO:0006351	transcription, DNA-templated	inferred from electronic annotation	NM_010772	GO:0005634	nucleus	inferred from direct assay	NM_010772	GO:0000979	RNA polymerase II core promoter sequence-specific DNA binding	not recorded
TC0800000676.mm.1	12.09	13.57	0.57	0.2	-2.79	0.006685	0.671733	Gm10663	predicted gene 10663	chr8	65075033 - 65077480	+	ENSMUST00000098716	Coding		65075033	65077480	5			ENSMUST00000098716	ENSEMBL	ensembl:known chromosome:GRCm38:8:65075033:65077480:1 gene:ENSMUSG00000074302 gene_biotype:protein_coding transcript_biotype:protein_coding	chr8	100	100	0		0	ENSMUST00000098716	F6RZ85				ENSMUST00000098716	GO:0008150	biological_process	no biological data available	ENSMUST00000098716	GO:0005575	cellular_component	no biological data available	ENSMUST00000098716	GO:0003674	molecular_function	no biological data available
TC0800000899.mm.1	7.51	8.59	0.27	0.25	-2.11	0.011595	0.698458	Inpp4b	inositol polyphosphate-4-phosphatase, type II	chr8	81342556 - 82125036	+	NM_001024617	Complex		81342556	82125036	372	8 C2|8 39.02 cM	234515	NM_001024617	RefSeq	Mus musculus inositol polyphosphate-4-phosphatase, type II (Inpp4b), transcript variant 2, mRNA.	chr8	100	100	0		0	NM_001024617	Q6P1Y8	NM_001024617	Mm.324468	bladder| blood| bone marrow| brain| dorsal root ganglion| embryonic tissue| eye| heart| lung| mammary gland| pancreas| spinal cord| spleen| thymus| organogenesis| fetus| neonate| juvenile| adult	NM_001024617	GO:0006874	cellular calcium ion homeostasis	inferred from genetic interaction	NM_001024617	GO:0005737	cytoplasm	inferred from direct assay	NM_001024617	GO:0008289	lipid binding	inferred from direct assay
TC0800000924.mm.1	5.05	6.06	0.3	0.27	-2.01	0.027731	0.767854			chr8	83431025 - 83431731	+		NonCoding		83431025	83431731	30			NONMMUT066338	NONCODE	Non-coding transcript identified by NONCODE: Linc	chr8	100	100	0		0
TC0800002497.mm.1	9.9	11.22	0.62	0.34	-2.5	0.026819	0.764703	Arhgap10	Rho GTPase activating protein 10	chr8	77250366 - 77517907	-	NM_030113	Coding		77250366	77517907	250	8|8 C2	78514	NM_030113	RefSeq	Mus musculus Rho GTPase activating protein 10 (Arhgap10), mRNA.	chr8	100	100	0		0	NM_030113	Q6Y5D8	NM_030113	Mm.165974	brain| embryonic tissue| extraembryonic tissue| eye| inner ear| kidney| lung| mammary gland| muscle| ovary| oviduct| testis| thymus| uterus| vagina|oocyte| organogenesis| fetus| neonate| juvenile| adult	NM_030113	GO:0007010	cytoskeleton organization	inferred from mutant phenotype	NM_030113	GO:0005622	intracellular	inferred from electronic annotation	NM_030113	GO:0005096	GTPase activator activity	inferred from electronic annotation
TC0900000055.mm.1	10.65	11.86	0.46	0.11	-2.3	0.016669	0.727327	Tmem123	transmembrane protein 123	chr9	7764041 - 7794333	+	NM_133739	Complex		7764041	7794333	100	9 A1|9	71929	NM_133739	RefSeq	Mus musculus transmembrane protein 123 (Tmem123), mRNA.	chr9	100	100	0		0	NM_133739	Q91Z22	NM_133739	Mm.283293	adrenal gland| bladder| blood| bone| bone marrow| brain| connective tissue| dorsal root ganglion| embryonic tissue| extraembryonic tissue| eye| fertilized ovum| heart| inner ear| intestine| joint| liver| lung| lymph node| mammary gland| nasopharynx| ovary| oviduct| pancreas| pituitary gland| prostate| salivary gland| skin| spinal cord| spleen| testis| thymus| thyroid| vagina| zygote| cleavage| mo…	NM_133739	GO:0070267	oncosis	not recorded	NM_133739	GO:0009897	external side of plasma membrane	not recorded	NM_133739	GO:0003674	molecular_function	no biological data available
TC0900000119.mm.1	10.6	12.2	0.1	0.53	-3.03	0.011548	0.698458	Gm24357	predicted gene, 24357	chr9	15315522 - 15315595	+	ENSMUST00000082863	NonCoding		15315522	15315595	30			ENSMUST00000082863	ENSEMBL	ncrna:known chromosome:GRCm38:9:15315522:15315595:1 gene:ENSMUSG00000064797 gene_biotype:snoRNA transcript_biotype:snoRNA	chr9	100	100	0		0
TC0900001099.mm.1	10.08	11.3	0.46	0.29	-2.33	0.014481	0.715735	Sh3bgrl2	SH3 domain binding glutamic acid-rich protein like 2	chr9	83548329 - 83638801	+	NM_172507	Complex		83548329	83638801	100	9 E2|9	212531	NM_172507	RefSeq	Mus musculus SH3 domain binding glutamic acid-rich protein like 2 (Sh3bgrl2), mRNA.	chr9	100	100	0		0	NM_172507	Q8BG73	NM_172507	Mm.491246	bladder| bone| brain| connective tissue| embryonic tissue| extraembryonic tissue| eye| intestine| kidney| liver| lung| lymph node| mammary gland| molar| ovary| pancreas| pituitary gland| prostate| skin| stomach| testis| thymus| uterus| vagina|oocyte| unfertilized ovum| blastocyst| gastrula| organogenesis| fetus| neonate| juvenile| adult	NM_172507	GO:0008150	biological_process	no biological data available	NM_172507	GO:0005634	nucleus	not recorded	NM_172507	GO:0017124	SH3 domain binding	inferred from electronic annotation
TC0900001295.mm.1	6.44	8.57	0.11	0.58	-4.4	0.002554	0.618079	Ryk	receptor-like tyrosine kinase	chr9	102834917 - 102908307	+	NM_001042607	Complex		102834917	102908307	220	9 F1|9 54.72 cM	20187	NM_001042607	RefSeq	Mus musculus receptor-like tyrosine kinase (Ryk), transcript variant 2, mRNA.	chr9	100	100	0		0	NM_001042607	Q01887	NM_001042607	Mm.335391	bladder| bone| bone marrow| brain| connective tissue| embryonic tissue| extraembryonic tissue| eye| fertilized ovum| inner ear| kidney| liver| lung| mammary gland| muscle| ovary| pancreas| pituitary gland| prostate| salivary gland| skin| spleen| sympathetic ganglion| testis| thymus|oocyte| unfertilized ovum| zygote| cleavage| morula| blastocyst| gastrula| organogenesis| fetus| neonate| juvenile| …	NM_001042607	GO:0006468	protein phosphorylation	inferred from electronic annotation	NM_001042607	GO:0005634	nucleus	inferred from direct assay	NM_001042607	GO:0000166	nucleotide binding	inferred from electronic annotation
TC0900002052.mm.1	12.58	14.12	0.61	0.23	-2.92	0.046216	0.798732	Nrgn	neurogranin	chr9	37544492 - 37552904	-	NM_022029	Complex		37544492	37552904	100	9 A4|9 20.78 cM	64011	NM_022029	RefSeq	Mus musculus neurogranin (Nrgn), mRNA.	chr9	100	100	0		0	NM_022029	P60761	NM_022029	Mm.335065	brain| extraembryonic tissue| eye| mammary gland| skin| spleen| fetus| juvenile| adult	NM_022029	GO:0035556	intracellular signal transduction	traceable author statement	NM_022029	GO:0005622	intracellular	traceable author statement	NM_022029	GO:0005516	calmodulin binding	inferred from direct assay
TC0900002188.mm.1	8.76	10.59	0.74	0.14	-3.56	0.017811	0.732491	Cd3g	CD3 antigen, gamma polypeptide	chr9	44969572 - 44980431	-	NM_009850	Complex		44969572	44980431	110	9 A5.2|9 24.84 cM	12502	NM_009850	RefSeq	Mus musculus CD3 antigen, gamma polypeptide (Cd3g), mRNA.	chr9	100	100	0		0	NM_009850	P11942	NM_009850	Mm.335106	blood| embryonic tissue| liver| lymph node| mammary gland| spleen| thymus| blastocyst| fetus| neonate| juvenile| adult	NM_009850	GO:0007163	establishment or maintenance of cell polarity	not recorded	NM_009850	GO:0016020	membrane	inferred from electronic annotation	NM_009850	GO:0004888	transmembrane signaling receptor activity	not recorded
TC0900002189.mm.1	8.32	10.06	0.75	0.23	-3.34	0.018833	0.73732	Cd3e	CD3 antigen, epsilon polypeptide	chr9	44998743 - 45009592	-	NM_007648	Complex		44998743	45009592	71	9 A5.2|9 24.84 cM	12501	NM_007648	RefSeq	Mus musculus CD3 antigen, epsilon polypeptide (Cd3e), mRNA.	chr9	100	100	0		0	NM_007648	P22646	NM_007648	Mm.210361	blood| bone marrow| mammary gland| spleen| thymus| juvenile| adult	NM_007648	GO:0002669	positive regulation of T cell anergy	inferred from direct assay	NM_007648	GO:0001772	immunological synapse	inferred from direct assay	NM_007648	GO:0004871	signal transducer activity	inferred from direct assay
TC0900002190.mm.1	6.6	8.23	0.47	0.06	-3.09	0.00747	0.671733			chr9	45008142 - 45009347	-		NonCoding		45008142	45009347	30			NONMMUT068899	NONCODE	Non-coding transcript identified by NONCODE: Sense No Exonic	chr9	100	100	0		0
TC0900002676.mm.1	8.3	9.56	0.23	0.1	-2.4	0.001795	0.581162	Mapk6	mitogen-activated protein kinase 6	chr9	75369062 - 75410016	-	NM_015806	Complex		75369062	75410016	221	9 D|9 42.3 cM	50772	NM_015806	RefSeq	Mus musculus mitogen-activated protein kinase 6 (Mapk6), transcript variant 1, mRNA.	chr9	100	100	0		0	NM_015806	Q61532	NM_015806	Mm.480076	bone marrow| brain| dorsal root ganglion| embryonic tissue| extraembryonic tissue| eye| inner ear| kidney| liver| lung| mammary gland| muscle| nasopharynx| ovary| pancreas| salivary gland| skin| testis| thymus|oocyte| unfertilized ovum| cleavage| blastocyst| gastrula| organogenesis| fetus| neonate| juvenile| adult	NM_015806	GO:0000165	MAPK cascade	inferred from direct assay	NM_015806	GO:0005634	nucleus	inferred from direct assay	NM_015806	GO:0000166	nucleotide binding	inferred from electronic annotation	NM_015806	GenMAPP	Integrin-mediated_cell_adhesion_KEGG
TC0900002922.mm.1	7.55	9.44	0.32	0.48	-3.72	0.005586	0.671733	Armc8	armadillo repeat containing 8	chr9	99478391 - 99568899	-	NM_001166138	Coding		99478391	99568899	250	9|9 F1	74125	NM_001166138	RefSeq	Mus musculus armadillo repeat containing 8 (Armc8), transcript variant 2, mRNA.	chr9	100	100	0		0	NM_001166138	Q9DBR3	NM_001166138	Mm.234823	bladder| bone| bone marrow| brain| dorsal root ganglion| embryonic tissue| extraembryonic tissue| eye| fertilized ovum| heart| inner ear| intestine| kidney| liver| lung| lymph node| mammary gland| nasopharynx| ovary| pancreas| pineal gland| pituitary gland| prostate| skin| spinal cord| spleen| testis| thymus| unfertilized ovum| zygote| blastocyst| gastrula| organogenesis| fetus| neonate| juvenile…	NM_001166138	GO:0008150	biological_process	no biological data available	NM_001166138	GO:0005575	cellular_component	no biological data available	NM_001166138	GO:0003674	molecular_function	no biological data available
TC0900002940.mm.1	3.94	4.94	0.37	0.13	-2.01	0.032722	0.783884			chr9	100638371 - 100639432	-		NonCoding		100638371	100639432	30			NONMMUT070676	NONCODE	Non-coding transcript identified by NONCODE: Linc	chr9	100	100	0		0
TC0X00000110.mm.1	6.37	8.33	0.7	0.28	-3.88	0.033169	0.785844	Xk	Kell blood group precursor (McLeod phenotype) homolog	chrX	9272756 - 9313250	+	NM_023500	Coding		9272756	9313250	54	X A1.1|X 4.22 cM	22439	NM_023500	RefSeq	Mus musculus Kell blood group precursor (McLeod phenotype) homolog (Xk), mRNA.	chrX	100	100	0		0	NM_023500	Q9QXY7	NM_023500	Mm.56468	brain| embryonic tissue| inner ear| intestine| kidney| liver| lung| pancreas| prostate| testis| uterus| organogenesis| fetus| juvenile| adult	NM_023500	GO:0006810	transport	inferred from electronic annotation	NM_023500	GO:0016020	membrane	inferred from electronic annotation	ENSMUST00000015486	GO:0005515	protein binding	inferred from electronic annotation
TC0X00001625.mm.1	7.59	8.65	0.4	0.19	-2.09	0.048696	0.798751	Sh3kbp1	SH3-domain kinase binding protein 1	chrX	159627272 - 159978069	+	NM_001135727	Complex		159627272	159978069	487	X F4|X	58194	NM_001135727	RefSeq	Mus musculus SH3-domain kinase binding protein 1 (Sh3kbp1), transcript variant 1, mRNA.	chrX	100	100	0		0	NM_001135727	Q8R550	NM_001135727	Mm.286495	bone marrow| brain| connective tissue| embryonic tissue| extraembryonic tissue| eye| heart| inner ear| kidney| lung| lymph node| mammary gland| molar| muscle| ovary| pancreas| prostate| skin| spinal cord| spleen| testis| thymus|oocyte| cleavage| blastocyst| gastrula| organogenesis| fetus| neonate| juvenile| adult	NM_001135727	GO:0006897	endocytosis	inferred from electronic annotation	NM_001135727	GO:0005737	cytoplasm	inferred from electronic annotation	NM_001135727	GO:0005515	protein binding	inferred from physical interaction
TC0X00002853.mm.1	6.11	7.47	0.09	0.51	-2.57	0.025557	0.762031	Hmgn5	high-mobility group nucleosome binding domain 5	chrX	109004534 - 109013404	-	NM_016710	Coding		109004534	109013404	56	X D|X	50887	NM_016710	RefSeq	Mus musculus high-mobility group nucleosome binding domain 5 (Hmgn5), mRNA.	chrX	100	100	0		0	NM_016710	Q9JL35	NM_016710	Mm.298443	adrenal gland| blood| bone marrow| brain| connective tissue| embryonic tissue| extraembryonic tissue| eye| heart| kidney| liver| lung| mammary gland| molar| nasopharynx| ovary| pancreas| spleen| testis| thymus| thyroid| unfertilized ovum| blastocyst| gastrula| organogenesis| fetus| neonate| juvenile| adult	NM_016710	GO:0006351	transcription, DNA-templated	inferred from electronic annotation	NM_016710	GO:0000785	chromatin	inferred from electronic annotation	NM_016710	GO:0003677	DNA binding	inferred from electronic annotation
TC0X00002936.mm.1	6.64	8.14	0.32	0.26	-2.83	0.002704	0.621427			chrX	124876950 - 124877392	-		NonCoding		124876950	124877392	30			NONMMUT073810	NONCODE	Non-coding transcript identified by NONCODE: Linc	chrX	100	100	0		0
TC0X00003121.mm.1	6.19	8.61	0.21	0.81	-5.37	0.006619	0.671733	Gm8202	predicted gene 8202	chrX	144236903 - 144237212	-	ENSMUST00000117682	Complex		144236903	144237212	30			ENSMUST00000117682	ENSEMBL	havana:known chromosome:GRCm38:X:144236903:144237212:-1 gene:ENSMUSG00000084361 gene_biotype:pseudogene transcript_biotype:processed_pseudogene	chrX	100	100	0		0
TC1000000035.mm.1	8.14	9.71	0.37	0.71	-2.98	0.017654	0.731878	Myct1	myc target 1	chr10	5593728 - 5606791	+	NM_026793	Coding		5593728	5606791	40	10 A1|10	68632	NM_026793	RefSeq	Mus musculus myc target 1 (Myct1), mRNA.	chr10	100	100	0		0	NM_026793	Q8R411	NM_026793	Mm.338242	bladder| bone marrow| embryonic tissue| extraembryonic tissue| heart| intestine| liver| lung| mammary gland| oviduct| pancreas| skin| stomach| testis| thymus| vagina| fetus| neonate| juvenile| adult	NM_026793	GO:0008150	biological_process	no biological data available	NM_026793	GO:0005634	nucleus	inferred from electronic annotation	NM_026793	GO:0003674	molecular_function	no biological data available
TC1000001099.mm.1	6.37	7.87	0.44	0.77	-2.84	0.037014	0.794704	Gm22602	predicted gene, 22602	chr10	90450910 - 90451004	+	ENSMUST00000157596	NonCoding		90450910	90451004	30			ENSMUST00000157596	ENSEMBL	ncrna:known chromosome:GRCm38:10:90450910:90451004:1 gene:ENSMUSG00000088221 gene_biotype:snRNA transcript_biotype:snRNA	chr10	100	100	0		0
TC1000001571.mm.1	7.41	8.8	0.61	0.07	-2.61	0.03427	0.790132	Tac2	tachykinin 2	chr10	127724478 - 127731768	+	NM_001199971	Coding		127724478	127731768	80	10 D3|10	21334	NM_001199971	RefSeq	Mus musculus tachykinin 2 (Tac2), transcript variant 2, mRNA.	chr10	100	100	0		0	NM_001199971	P55099	NM_001199971	Mm.2374	embryonic tissue| eye| inner ear| pancreas| uterus| organogenesis| fetus| juvenile| adult	NM_001199971	GO:0007217	tachykinin receptor signaling pathway	inferred from electronic annotation	NM_001199971	GO:0005576	extracellular region	inferred from electronic annotation	ENSMUST00000179960	GO:0005515	protein binding	inferred from electronic annotation
TC1000001627.mm.1	4.22	5.41	0.26	0.19	-2.28	0.003301	0.628573	Gm25494	predicted gene, 25494	chr10	128944905 - 128945004	+	ENSMUST00000158143	NonCoding		128944905	128945004	30			ENSMUST00000158143	ENSEMBL	ncrna:known chromosome:GRCm38:10:128944905:128945004:1 gene:ENSMUSG00000088768 gene_biotype:snRNA transcript_biotype:snRNA	chr10	100	100	0		0
TC1000001947.mm.1	8.33	9.96	0.71	0.15	-3.1	0.044541	0.796971	Ncoa7	nuclear receptor coactivator 7	chr10	30629010 - 30803107	-	NM_001111267	Complex		30629010	30803107	339	10 A4|10	211329	NM_001111267	RefSeq	Mus musculus nuclear receptor coactivator 7 (Ncoa7), transcript variant 2, mRNA.	chr10	100	100	0		0	NM_001111267	Q6DFV7	NM_001111267	Mm.297903	adrenal gland| blood| bone marrow| brain| dorsal root ganglion| embryonic tissue| eye| inner ear| intestine| joint| kidney| lung| lymph node| mammary gland| molar| olfactory mucosa| ovary| pancreas| prostate| skin| spleen| thymus| uterus| gastrula| organogenesis| fetus| neonate| juvenile| adult	NM_001111267	GO:0006351	transcription, DNA-templated	inferred from electronic annotation	NM_001111267	GO:0005622	intracellular	not recorded	NM_001111267	GO:0030374	ligand-dependent nuclear receptor transcription coactivator activity	not recorded
TC1000002187.mm.1	11.44	12.63	0.55	0.39	-2.28	0.041147	0.796971	Rps8-ps1	ribosomal protein S8, pseudogene 1	chr10	56354619 - 56355074	-	ENSMUST00000172445	Pseudogene		56354619	56355074	30			ENSMUST00000172445	ENSEMBL	ensembl:known chromosome:GRCm38:10:56354619:56355074:-1 gene:ENSMUSG00000071303 gene_biotype:pseudogene transcript_biotype:processed_pseudogene	chr10	100	100	0		0
TC1100000086.mm.1	9.6	11.39	0.52	0.61	-3.47	0.015841	0.723886			chr11	6006288 - 6008328	+		NonCoding		6006288	6008328	30			uc007hxv.1	UCSC Genes	Mus musculus activated spleen cDNA, RIKEN full-length enriched library, clone:F830224N14 product:unclassifiable, full insert sequence.	chr11	100	100	0		0
TC1100000165.mm.1	6.08	7.09	0.12	0.85	-2.02	0.038997	0.796677			chr11	16955186 - 16958504	+		NonCoding		16955186	16958504	30			NONMMUT008670	NONCODE	Non-coding transcript identified by NONCODE: Linc	chr11	100	100	0		0
TC1100000225.mm.1	5.52	6.76	0.29	0.45	-2.37	0.020162	0.744852			chr11	22657898 - 22658927	+		NonCoding		22657898	22658927	30			NONMMUT008867	NONCODE	Non-coding transcript identified by NONCODE: Linc	chr11	100	100	0		0
TC1100000362.mm.1	8.19	9.7	0.52	0.33	-2.86	0.046365	0.798732	Lcp2	lymphocyte cytosolic protein 2	chr11	34046920 - 34092295	+	NM_010696	Complex		34046920	34092295	236	11 A4|11	16822	NM_010696	RefSeq	Mus musculus lymphocyte cytosolic protein 2 (Lcp2), mRNA.	chr11	100	100	0		0	NM_010696	Q60787	NM_010696	Mm.265350	blood| bone| bone marrow| brain| dorsal root ganglion| embryonic tissue| eye| inner ear| liver| lung| lymph node| mammary gland| ovary| skin| spleen| thymus|oocyte| unfertilized ovum| organogenesis| fetus| neonate| juvenile| adult	NM_010696	GO:0045576	mast cell activation	inferred from mutant phenotype	NM_010696	GO:0005623	cell	inferred from mutant phenotype	ENSMUST00000052413	GO:0005515	protein binding	inferred from electronic annotation
TC1100000674.mm.1	7.71	8.86	0.67	0.3	-2.21	0.044267	0.796971	Larp1	La ribonucleoprotein domain family, member 1	chr11	58009064 - 58062034	+	NM_028451	Complex		58009064	58062034	230	11|11 B2	73158	NM_028451	RefSeq	Mus musculus La ribonucleoprotein domain family, member 1 (Larp1), mRNA.	chr11	100	100	0		0	NM_028451	Q6ZQ58	NM_028451	Mm.248843	adipose tissue| bladder| bone| bone marrow| brain| connective tissue| embryonic tissue| epididymis| extraembryonic tissue| eye| heart| inner ear| intestine| liver| lung| lymph node| mammary gland| muscle| nasopharynx| ovary| pancreas| pineal gland| pituitary gland| salivary gland| skin| spinal cord| spleen| testis| thymus| thyroid| uterus| unfertilized ovum| morula| blastocyst| egg cylinder| gast…	NM_028451	GO:0006413	translational initiation	not recorded	NM_028451	GO:0005634	nucleus	not recorded	NM_028451	GO:0000339	RNA cap binding	not recorded
TC1100000771.mm.1	10.24	14.01	1.98	0.62	-13.62	0.042008	0.796971	Map2k3	mitogen-activated protein kinase kinase 3	chr11	60932033 - 60952811	+	NM_008928	Complex		60932033	60952811	170	11 B2|11	26397	NM_008928	RefSeq	Mus musculus mitogen-activated protein kinase kinase 3 (Map2k3), mRNA.	chr11	100	100	0		0	NM_008928	O09110	NM_008928	Mm.18494	adrenal gland| bladder| blood| bone| bone marrow| brain| connective tissue| embryonic tissue| epididymis| extraembryonic tissue| eye| heart| inner ear| intestine| joint| kidney| liver| lung| lymph node| mammary gland| molar| muscle| ovary| pancreas| prostate| salivary gland| skin| spinal cord| spleen| stomach| testis| thymus| thyroid| tongue| uterus| vagina| cleavage| morula| blastocyst| egg cyli…	NM_008928	GO:0000165	MAPK cascade	inferred from direct assay	NM_008928	GO:0005622	intracellular	inferred from mutant phenotype	NM_008928	GO:0000166	nucleotide binding	inferred from electronic annotation	NM_008928	GenMAPP	Integrin-mediated_cell_adhesion_KEGG
TC1100003428.mm.1	6.8	8.18	0.08	0.51	-2.59	0.009282	0.676827	Bcas3os1	breast carcinoma amplified sequence 3, opposite strand 1	chr11	85702200 - 85719744	-	NR_045875	NonCoding		85702200	85719744	90	11 C|11	71489	NR_045875	RefSeq	Mus musculus breast carcinoma amplified sequence 3, opposite strand 1 (Bcas3os1), long non-coding RNA.	chr11	100	100	0		0	NR_045875	Q3UV40	NR_045875	Mm.442482	bone| embryonic tissue| eye| lung| morula| fetus| neonate| adult
TC1100003671.mm.1	4.14	5.22	0.17	0.15	-2.11	0.001397	0.581162	n-R5s73	nuclear encoded rRNA 5S 73	chr11	98273260 - 98273366	-	ENSMUST00000122508	NonCoding		98273260	98273366	30			ENSMUST00000122508	ENSEMBL	ncrna:known chromosome:GRCm38:11:98273260:98273366:-1 gene:ENSMUSG00000084457 gene_biotype:rRNA transcript_biotype:rRNA	chr11	100	100	0		0
TC1100003896.mm.1	5.05	6.17	0.41	0.32	-2.17	0.041672	0.796971			chr11	104447309 - 104448924	-		NonCoding		104447309	104448924	19			NONMMUT012278	NONCODE	Non-coding transcript identified by NONCODE: Linc	chr11	100	100	0		0
TC1200000089.mm.1	7.72	9.71	0.25	0.37	-3.98	0.001487	0.581162	Smc6	structural maintenance of chromosomes 6	chr12	11265886 - 11319786	+	NM_025695	Complex		11265886	11319786	310	12 A2|12	67241	NM_025695	RefSeq	Mus musculus structural maintenance of chromosomes 6 (Smc6), mRNA.	chr12	100	100	0		0	NM_025695	Q924W5	NM_025695	Mm.173953	bladder| blood| bone| bone marrow| brain| embryonic tissue| epididymis| extraembryonic tissue| eye| fertilized ovum| heart| inner ear| intestine| kidney| liver| lung| lymph node| mammary gland| molar| nasopharynx| ovary| pancreas| pineal gland| prostate| salivary gland| skin| spleen| stomach| testis| thymus| tongue|oocyte| unfertilized ovum| zygote| cleavage| morula| blastocyst| gastrula| organog…	NM_025695	GO:0000722	telomere maintenance via recombination	not recorded	NM_025695	GO:0000781	chromosome, telomeric region	not recorded	NM_025695	GO:0000166	nucleotide binding	inferred from electronic annotation
TC1200000134.mm.1	7.65	9	0.2	0.18	-2.56	0.001112	0.561152	Rock2	Rho-associated coiled-coil containing protein kinase 2	chr12	16894978 - 16990087	+	NM_009072	Complex		16894978	16990087	430	12|12 A3	19878	NM_009072	RefSeq	Mus musculus Rho-associated coiled-coil containing protein kinase 2 (Rock2), mRNA.	chr12	100	100	0		0	NM_009072	P70336	NM_009072	Mm.276024	adrenal gland| bladder| blood| bone| bone marrow| brain| connective tissue| embryonic tissue| extraembryonic tissue| eye| heart| inner ear| intestine| kidney| liver| lung| lymph node| mammary gland| muscle| ovary| pancreas| pituitary gland| prostate| skin| spinal cord| sympathetic ganglion| testis| thymus| uterus| blastocyst| gastrula| organogenesis| fetus| neonate| juvenile| adult	NM_009072	GO:0001843	neural tube closure	inferred from genetic interaction	NM_009072	GO:0005634	nucleus	inferred from electronic annotation	NM_009072	GO:0000166	nucleotide binding	inferred from electronic annotation	NM_009072	GenMAPP	G13_Signaling_Pathway
TC1200000142.mm.1	15.04	17.08	0.75	0.36	-4.12	0.016396	0.726533	Odc1	ornithine decarboxylase, structural 1	chr12	17544873 - 17551502	+	NM_013614	Coding		17544873	17551502	140	12 A1.1|12 8.11 cM	18263	NM_013614	RefSeq	Mus musculus ornithine decarboxylase, structural 1 (Odc1), mRNA.	chr12	100	100	0		0	NM_013614	P00860	NM_013614	Mm.34102	adrenal gland| bladder| blood| bone| bone marrow| brain| connective tissue| dorsal root ganglion| embryonic tissue| epididymis| extraembryonic tissue| eye| fertilized ovum| heart| inner ear| intestine| kidney| liver| lung| mammary gland| muscle| nasopharynx| ovary| pancreas| pituitary gland| prostate| skin| spinal cord| spleen| stomach| testis| thymus| thyroid| tongue|oocyte| zygote| cleavage| mo…	NM_013614	GO:0001822	kidney development	inferred from mutant phenotype	NM_013614	GO:0005737	cytoplasm	not recorded	NM_013614	GO:0003824	catalytic activity	inferred from electronic annotation
TC1200000760.mm.1	6.23	8.54	0.13	0.42	-4.97	0.001166	0.562108	Ttc9	tetratricopeptide repeat domain 9	chr12	81631369 - 81668097	+	NM_001033149	Complex		81631369	81668097	100	12 D1|12	69480	NM_001033149	RefSeq	Mus musculus tetratricopeptide repeat domain 9 (Ttc9), mRNA.	chr12	100	100	0		0	NM_001033149	Q3V038	NM_001033149	Mm.130002	bladder| brain| dorsal root ganglion| embryonic tissue| eye| joint| liver| mammary gland| muscle| nasopharynx| pancreas| skin| spinal cord| testis| thyroid| uterus| organogenesis| fetus| neonate| juvenile| adult	NM_001033149	GO:0018208	peptidyl-proline modification	not recorded	NM_001033149	GO:0016020	membrane	not recorded	NM_001033149	GO:0003755	peptidyl-prolyl cis-trans isomerase activity	not recorded
TC1200001147.mm.1	8.2	9.46	0.46	0.32	-2.39	0.027749	0.767854	Gm24564	predicted gene, 24564	chr12	109631074 - 109631148	+	ENSMUST00000082518	NonCoding		109631074	109631148	30			ENSMUST00000082518	ENSEMBL	ncrna:known chromosome:GRCm38:12:109631074:109631148:1 gene:ENSMUSG00000064452 gene_biotype:snoRNA transcript_biotype:snoRNA	chr12	100	100	0		0
TC1200001372.mm.1	6.28	7.36	0.27	0.44	-2.11	0.046345	0.798732			chr12	5048275 - 5059604	-		NonCoding		5048275	5059604	141			NONMMUT013307	NONCODE	Non-coding transcript identified by NONCODE: Linc	chr12	100	100	0		0
TC1200001676.mm.1	8.27	10.43	0.89	0.11	-4.48	0.009068	0.676827	Lrrn3	leucine rich repeat protein 3, neuronal	chr12	41451668 - 41486057	-	NM_001271708	Coding		41451668	41486057	35	12|12 B3	16981	NM_001271708	RefSeq	Mus musculus leucine rich repeat protein 3, neuronal (Lrrn3), transcript variant 1, mRNA.	chr12	100	100	0		0	NM_001271708	Q8CBC6	NM_001271708	Mm.404786	brain| dorsal root ganglion| embryonic tissue| eye| lung| spinal cord| fetus| neonate| juvenile| adult	NM_001271708	GO:0001934	positive regulation of protein phosphorylation	not recorded	NM_001271708	GO:0005886	plasma membrane	not recorded	NM_001271708	GO:0032403	protein complex binding	not recorded
TC1200002556.mm.1	10	11.78	0.56	0.73	-3.42	0.025701	0.762678	Ighv5-4	immunoglobulin heavy variable 5-4	chr12	113597446 - 113597905	-	ENSMUST00000103444	Coding		113597446	113597905	20			ENSMUST00000103444	ENSEMBL	ensembl_ig_gene:known chromosome:GRCm38:12:113597446:113597905:-1 gene:ENSMUSG00000095612 gene_biotype:IG_LV_gene transcript_biotype:IG_LV_gene	chr12	100	100	0		0														ENSMUST00000103444	GO:0005515	protein binding	inferred from electronic annotation
TC1200002564.mm.1	8.8	10.05	0.62	0.43	-2.39	0.021121	0.747307	Ighv5-9-1	immunoglobulin heavy variable 5-9-1	chr12	113736111 - 113736570	-	ENSMUST00000103452	Coding		113736111	113736570	20			ENSMUST00000103452	ENSEMBL	ensembl_ig_gene:known chromosome:GRCm38:12:113736111:113736570:-1 gene:ENSMUSG00000095210 gene_biotype:IG_LV_gene transcript_biotype:IG_LV_gene	chr12	100	100	0		0			ENSMUST00000103452	Mm.436804	spleen| juvenile									ENSMUST00000103452	GO:0005515	protein binding	inferred from electronic annotation
TC1200002627.mm.1	8.03	11.17	0.24	0.68	-8.86	0.001629	0.581162	Ighv8-5	immunoglobulin heavy variable V8-5	chr12	115067560 - 115067996	-	ENSMUST00000103520	Coding		115067560	115067996	20			ENSMUST00000103520	ENSEMBL	ensembl_ig_gene:known chromosome:GRCm38:12:115067576:115067996:-1 gene:ENSMUSG00000095120 gene_biotype:IG_LV_gene transcript_biotype:IG_LV_gene	chr12	100	100	0		0														ENSMUST00000103520	GO:0005515	protein binding	inferred from electronic annotation
TC1200002651.mm.1	8.94	9.97	0.48	0.31	-2.04	0.041125	0.796971	Ighv8-13	immunoglobulin heavy variable 8-13	chr12	115765333 - 115765635	-	ENSMUST00000103542	Coding		115765333	115765635	10			ENSMUST00000103542	ENSEMBL	ensembl_ig_gene:known chromosome:GRCm38:12:115765333:115765635:-1 gene:ENSMUSG00000076733 gene_biotype:IG_LV_gene transcript_biotype:IG_LV_gene	chr12	100	100	0		0														ENSMUST00000103542	GO:0005515	protein binding	inferred from electronic annotation
TC1200002565.mm.1	7.17	8.76	0.29	0.11	-3.01	0.001201	0.562108	Ighv5-12-4	Ighv5-12-4 immunoglobulin heavy variable 5-12-4	chr12	113762251 - 113762544	-	NCBI_Gene:628098:presumedTranscript_1	Unassigned		113762251	113762544	20			NCBI_Gene:628098:presumedTranscript_1	MGI/Jackson Lab	[retired] Ighv5-12-4 immunoglobulin heavy variable 5-12-4	chr12	100	100	0		0
TC1300000220.mm.1	6.01	7.06	0.14	0.37	-2.07	0.021211	0.747307	Gm11318	predicted gene 11318	chr13	22960813 - 22961773	+	ENSMUST00000118640	Complex		22960813	22961773	30			ENSMUST00000118640	ENSEMBL	havana:known chromosome:GRCm38:13:22960813:22961773:1 gene:ENSMUSG00000081060 gene_biotype:pseudogene transcript_biotype:unprocessed_pseudogene	chr13	100	100	0		0
TC1300000729.mm.1	5.49	7.2	0.41	0.62	-3.29	0.036471	0.794118			chr13	59823444 - 59833216	+		NonCoding		59823444	59833216	50			NONMMUT017825	NONCODE	Non-coding transcript identified by NONCODE: Linc	chr13	100	100	0		0
TC1300000732.mm.1	8.73	9.88	0.4	0.09	-2.22	0.008209	0.676646	Gm24999	predicted gene, 24999	chr13	60293672 - 60293772	+	ENSMUST00000117018	NonCoding		60293672	60293772	30			ENSMUST00000117018	ENSEMBL	ncrna:known chromosome:GRCm38:13:60293672:60293772:1 gene:ENSMUSG00000080668 gene_biotype:miRNA transcript_biotype:miRNA	chr13	100	100	0		0
TC1300000796.mm.1	8.67	9.85	0.71	0.23	-2.26	0.031482	0.779442	Gm6901	predicted gene 6901	chr13	65559166 - 65559714	+	XM_893413	Pseudogene		65559166	65559714	30	13 B3|13	628648	XM_893413	RefSeq	PREDICTED: Mus musculus predicted gene 6901 (Gm6901), mRNA.	chr13	100	100	0		0
TC1300000797.mm.1	9.85	12.89	0.62	1.29	-8.21	0.026705	0.764703			chr13	65639788 - 65780463	+		NonCoding		65639788	65780463	40			KnowTID_00001835	Luo lincRNA	Non-coding transcript identified by Luo, et al.	chr13	100	100	0		0
TC1300000799.mm.1	6.26	8.38	0.26	0.5	-4.36	0.002932	0.624253	Gm26758	predicted gene, 26758	chr13	65780905 - 65867305	+	ENSMUST00000180834	NonCoding		65780905	65867305	18			ENSMUST00000180834	ENSEMBL	ensembl_lincrna:known chromosome:GRCm38:13:65780905:65867305:1 gene:ENSMUSG00000097066 gene_biotype:lincRNA transcript_biotype:lincRNA	chr13	100	100	0		0
TC1300000805.mm.1	7.45	8.52	0.33	0.45	-2.09	0.03526	0.791839			chr13	66208595 - 66209749	+		NonCoding		66208595	66209749	30			KnowTID_00001842	Luo lincRNA	Non-coding transcript identified by Luo, et al.	chr13	100	100	0		0
TC1300000806.mm.1	8.67	10.3	0.54	0.62	-3.11	0.032862	0.784444	Gm26754	predicted gene, 26754	chr13	66244216 - 66305344	+	ENSMUST00000180403	NonCoding		66244216	66305344	70			ENSMUST00000180403	ENSEMBL	ensembl_lincrna:known chromosome:GRCm38:13:66244216:66264522:1 gene:ENSMUSG00000097849 gene_biotype:lincRNA transcript_biotype:lincRNA	chr13	100	100	0		0
TC1300000808.mm.1	9.98	11.55	0.82	0.82	-2.97	0.042366	0.796971			chr13	66488211 - 66498570	+		NonCoding		66488211	66498570	30			KnowTID_00001845	Luo lincRNA	Non-coding transcript identified by Luo, et al.	chr13	100	100	0		0
TC1300000811.mm.1	7.45	8.53	0.4	0.31	-2.12	0.036426	0.794118			chr13	66776467 - 66778778	+		NonCoding		66776467	66778778	30			KnowTID_00001855	Luo lincRNA	Non-coding transcript identified by Luo, et al.	chr13	100	100	0		0
TC1300000912.mm.1	14.81	17.26	0.69	0.08	-5.45	0.006583	0.671733	Ell2	elongation factor RNA polymerase II 2	chr13	75707484 - 75772361	+	NM_138953	Coding		75707484	75772361	150	13 C1|13	192657	NM_138953	RefSeq	Mus musculus elongation factor RNA polymerase II 2 (Ell2), mRNA.	chr13	100	100	0		0	NM_138953	Q3UKU1	NM_138953	Mm.21288	blood| bone marrow| brain| embryonic tissue| extraembryonic tissue| eye| intestine| kidney| liver| lung| lymph node| mammary gland| pancreas| salivary gland| skin| spleen| testis| thymus| uterus| cleavage| morula| fetus| neonate| juvenile| adult	NM_138953	GO:0006351	transcription, DNA-templated	inferred from electronic annotation	NM_138953	GO:0005634	nucleus	not recorded
TC1300000919.mm.1	7	13.11	1.07	1.53	-68.99	0.007832	0.671733	Glrx	glutaredoxin	chr13	75839868 - 75850151	+	NM_053108	Coding		75839868	75850151	40	13 C1|13 40.95 cM	93692	NM_053108	RefSeq	Mus musculus glutaredoxin (Glrx), mRNA.	chr13	100	100	0		0	NM_053108	Q9QUH0	NM_053108	Mm.25844	bone| bone marrow| brain| embryonic tissue| extraembryonic tissue| eye| fertilized ovum| heart| intestine| joint| kidney| liver| lung| lymph node| mammary gland| muscle| ovary| pancreas| pituitary gland| skin| spinal cord| spleen| stomach| testis| thymus| thyroid| tongue| uterus| vagina|oocyte| unfertilized ovum| zygote| morula| blastocyst| gastrula| organogenesis| fetus| neonate| juvenile| adult	NM_053108	GO:0006810	transport	inferred from electronic annotation	NM_053108	GO:0005634	nucleus	inferred from direct assay	NM_053108	GO:0009055	electron carrier activity	inferred from electronic annotation
TC1300001326.mm.1	8.21	11.88	0.24	0.39	-12.72	0.000217	0.51022	Emb	embigin	chr13	117220573 - 117274415	+	NM_010330	Coding		117220573	117274415	120	13 D2.3|13	13723	NM_010330	RefSeq	Mus musculus embigin (Emb), mRNA.	chr13	100	100	0		0	NM_010330	P21995	NM_010330	Mm.274926	bladder| blood| bone| bone marrow| brain| connective tissue| embryonic tissue| epididymis| extraembryonic tissue| eye| fertilized ovum| heart| inner ear| joint| kidney| liver| lung| lymph node| mammary gland| molar| muscle| nasopharynx| ovary| oviduct| pancreas| pituitary gland| prostate| skin| spinal cord| spleen| sympathetic ganglion| testis| thymus| thyroid| turbinate| uterus| vagina| unfertil…	NM_010330	GO:0007155	cell adhesion	not recorded	NM_010330	GO:0005886	plasma membrane	inferred from electronic annotation	NM_010330	GO:0097159	organic cyclic compound binding	inferred from electronic annotation
TC1300001611.mm.1	5.97	7.13	0.15	0.5	-2.24	0.024056	0.760099	Gm11321	predicted gene 11321	chr13	22931298 - 22932199	-	ENSMUST00000121257	Complex		22931298	22932199	30			ENSMUST00000121257	ENSEMBL	havana:known chromosome:GRCm38:13:22931298:22932199:-1 gene:ENSMUSG00000082340 gene_biotype:pseudogene transcript_biotype:unprocessed_pseudogene	chr13	100	100	0		0
TC1300001928.mm.1	9.24	10.93	0.2	0.03	-3.24	0.000168	0.51022	Dek	DEK oncogene (DNA binding)	chr13	47084767 - 47106221	-	NM_025900	Complex		47084767	47106221	150	13 B1|13 24.5 cM	110052	NM_025900	RefSeq	Mus musculus DEK oncogene (DNA binding) (Dek), mRNA.	chr13	100	100	0		0	NM_025900	Q7TNV0	NM_025900	Mm.131150	adrenal gland| bladder| blood| bone marrow| brain| dorsal root ganglion| embryonic tissue| extraembryonic tissue| eye| fertilized ovum| heart| inner ear| intestine| kidney| liver| lung| lymph node| mammary gland| molar| muscle| ovary| pancreas| prostate| salivary gland| skin| spleen| stomach| sympathetic ganglion| testis| thymus| thyroid| uterus|oocyte| unfertilized ovum| zygote| cleavage| morula…	NM_025900	GO:0016568	chromatin modification	inferred from electronic annotation	NM_025900	GO:0005634	nucleus	not recorded	NM_025900	GO:0003676	nucleic acid binding	inferred from electronic annotation
TC1300002140.mm.1	5.89	8.27	0.28	0.18	-5.22	0.000211	0.51022	4930486L24Rik	RIKEN cDNA 4930486L24 gene	chr13	60842612 - 60864416	-	NM_178098	Coding		60842612	60864416	80	13 B2|13	214639	NM_178098	RefSeq	Mus musculus RIKEN cDNA 4930486L24 gene (4930486L24Rik), mRNA.	chr13	100	100	0		0	NM_178098	Q80UB0	NM_178098	Mm.19839	bone marrow| extraembryonic tissue| lymph node| testis| uterus| juvenile| adult	NM_178098	GO:0006508	proteolysis	inferred from electronic annotation	NM_178098	GO:0005576	extracellular region	inferred from electronic annotation	NM_178098	GO:0008234	cysteine-type peptidase activity	inferred from electronic annotation
TC1300002213.mm.1	7.49	8.92	0.55	0.06	-2.69	0.007657	0.671733	Gm26639	predicted gene, 26639	chr13	65309741 - 65591561	-	ENSMUST00000181426	NonCoding		65309741	65591561	50			ENSMUST00000181426	ENSEMBL	ensembl_lincrna:known chromosome:GRCm38:13:65590293:65591561:-1 gene:ENSMUSG00000097562 gene_biotype:lincRNA transcript_biotype:lincRNA	chr13	100	100	0		0			ENSMUST00000181426	Mm.425835
TC1300002216.mm.1	6.86	9.49	0.74	0.81	-6.21	0.016341	0.726533			chr13	65379421 - 65452728	-		NonCoding		65379421	65452728	23			NONMMUT018016	NONCODE	Non-coding transcript identified by NONCODE: Linc	chr13	100	100	0		0
TC1300002218.mm.1	10.32	12.55	0.92	0.77	-4.69	0.025611	0.762031			chr13	65491797 - 65496793	-		NonCoding		65491797	65496793	30			NONMMUT018022	NONCODE	Non-coding transcript identified by NONCODE: Linc	chr13	100	100	0		0
TC1300002225.mm.1	8.41	10.48	0.39	0.82	-4.21	0.020047	0.744852	Gm17514	predicted gene, 17514	chr13	66183079 - 66203636	-	ENSMUST00000181863	NonCoding		66183079	66203636	40			ENSMUST00000181863	ENSEMBL	ensembl_lincrna:known chromosome:GRCm38:13:66183079:66203636:-1 gene:ENSMUSG00000097118 gene_biotype:lincRNA transcript_biotype:lincRNA	chr13	100	100	0		0
TC1300002770.mm.1	9.71	12.27	0.96	1.09	-5.87	0.040433	0.796971	2410141K09Rik	RIKEN cDNA 2410141K09 gene	chr13	66418114 - 66441131	-	NM_183119	Complex		66418114	66441131	123	13 B3|13	76803	NM_183119	RefSeq	Mus musculus RIKEN cDNA 2410141K09 gene (2410141K09Rik), transcript variant 2, mRNA.	chr13	100	100	0		0	NM_183119	G3UY85	NM_183119	Mm.183391	embryonic tissue| testis| adult	NM_183119	GO:0008150	biological_process	no biological data available	NM_183119	GO:0005575	cellular_component	no biological data available	NM_183119	GO:0046872	metal ion binding	inferred from electronic annotation
TC1300002771.mm.1	8.75	10.37	0.68	0.71	-3.07	0.048757	0.798751			chr13	66734812 - 66753053	-		NonCoding		66734812	66753053	90			KnowTID_00002115	Luo lincRNA	Non-coding transcript identified by Luo, et al.	chr13	100	100	0		0
TC1300002230.mm.1	6.02	7.7	0.19	0.61	-3.2	0.017943	0.732491			chr13	66540136 - 66542366	-		NonCoding		66540136	66542366	30			KnowTID_00002098	Luo lincRNA	Non-coding transcript identified by Luo, et al.	chr13	100	100	0		0
TC1300002390.mm.1	5.63	7.62	0.36	0.27	-3.99	0.001608	0.581162	Gm26120	predicted gene, 26120	chr13	89534871 - 89534975	-	ENSMUST00000175608	NonCoding		89534871	89534975	30			ENSMUST00000175608	ENSEMBL	ncrna:known chromosome:GRCm38:13:89534871:89534975:-1 gene:ENSMUSG00000093349 gene_biotype:miRNA transcript_biotype:miRNA	chr13	100	100	0		0
TC1300002748.mm.1	6.83	8.05	0.41	0.37	-2.33	0.03785	0.796677	Zfp131	zinc finger protein 131	chr13	119765187 - 119791107	-	NM_028245	Coding		119765187	119791107	143	13|13	72465	NM_028245	RefSeq	Mus musculus zinc finger protein 131 (Zfp131), mRNA.	chr13	100	100	0		0	NM_028245	Q8K3J5	NM_028245	Mm.139115	blood| bone| bone marrow| brain| embryonic tissue| extraembryonic tissue| eye| fertilized ovum| heart| inner ear| intestine| kidney| lung| mammary gland| muscle| ovary| pancreas| pituitary gland| prostate| skin| spinal cord| spleen| testis| thymus|oocyte| unfertilized ovum| zygote| cleavage| morula| egg cylinder| organogenesis| fetus| neonate| juvenile| adult	NM_028245	GO:0006351	transcription, DNA-templated	inferred from electronic annotation	NM_028245	GO:0005634	nucleus	not recorded	NM_028245	GO:0000981	sequence-specific DNA binding RNA polymerase II transcription factor activity	not recorded
TC1400000316.mm.1	6.3	7.64	0.07	0.22	-2.52	0.000394	0.548632	Mustn1	musculoskeletal, embryonic nuclear protein 1	chr14	30879257 - 30881610	+	NM_181390	Coding		30879257	30881610	50	14 B|14	66175	NM_181390	RefSeq	Mus musculus musculoskeletal, embryonic nuclear protein 1 (Mustn1), mRNA.	chr14	100	100	0		0	NM_181390	Q99JI1	NM_181390	Mm.220895	embryonic tissue| extraembryonic tissue| heart| intestine| joint| liver| mammary gland| muscle| prostate| stomach| thyroid| tongue| uterus| organogenesis| fetus| neonate| juvenile| adult	NM_181390	GO:0042060	wound healing	not recorded	NM_181390	GO:0005634	nucleus	not recorded	NM_181390	GO:0003674	molecular_function	no biological data available
TC1400000720.mm.1	4.81	8.84	0.04	0.27	-16.42	1.6e-05	0.170394	Trdj1	T cell receptor delta joining 1	chr14	54122274 - 54146163	+	ENSMUST00000103682	Complex		54122274	54146163	90			ENSMUST00000103682	ENSEMBL	ensembl_ig_gene:known chromosome:GRCm38:14:54123138:54123188:1 gene:ENSMUSG00000076870 gene_biotype:IG_J_gene transcript_biotype:IG_J_gene	chr14	100	100	0		0	uc007ttx.1	Q8CA13	ENSMUST00000103682	Mm.464359
TC1400000721.mm.1	5.71	7.61	0.38	0.35	-3.73	0.003386	0.630243			chr14	54146776 - 54148868	+		NonCoding		54146776	54148868	30			NONMMUT020845	NONCODE	Non-coding transcript identified by NONCODE: Linc	chr14	100	100	0		0
TC1400000731.mm.1	9.56	10.85	0.59	0.31	-2.46	0.012739	0.70161	Traj38	T cell receptor alpha joining 38	chr14	54180574 - 54180635	+	ENSMUST00000103704	Complex		54180574	54180635	30			ENSMUST00000103704	ENSEMBL	ensembl_ig_gene:known chromosome:GRCm38:14:54180574:54180635:1 gene:ENSMUSG00000076892 gene_biotype:IG_J_gene transcript_biotype:IG_J_gene	chr14	100	100	0		0
TC1400001969.mm.1	5.99	7.17	0.37	0.3	-2.27	0.024493	0.761083	Olfr722	olfactory receptor 722	chr14	49894258 - 49901941	-	NM_146494	Coding		49894258	49901941	24	14 C3-D1|14	258487	NM_146494	RefSeq	Mus musculus olfactory receptor 722 (Olfr722), mRNA.	chr14	100	100	0		0	NM_146494	Q8VFC8	NM_146494	Mm.270514	nasopharynx| neonate	NM_146494	GO:0007165	signal transduction	inferred from electronic annotation	NM_146494	GO:0005886	plasma membrane	inferred from electronic annotation	NM_146494	GO:0004871	signal transducer activity	inferred from electronic annotation
TC1500000037.mm.1	7.64	9.06	0.5	0.43	-2.68	0.042875	0.796971	Fyb	FYN binding protein	chr15	6579847 - 6665608	+	NM_001278269	Complex		6579847	6665608	317	15 A1|15	23880	NM_001278269	RefSeq	Mus musculus FYN binding protein (Fyb), transcript variant 2, mRNA.	chr15	100	100	0		0	NM_001278269	O35601	NM_001278269	Mm.170905	blood| bone| bone marrow| brain| connective tissue| dorsal root ganglion| embryonic tissue| extraembryonic tissue| eye| fertilized ovum| heart| inner ear| intestine| joint| kidney| liver| lung| mammary gland| muscle| ovary| pancreas| pituitary gland| prostate| salivary gland| skin| spinal cord| spleen| stomach| testis| thymus| thyroid| uterus|oocyte| zygote| blastocyst| egg cylinder| gastrula| or…	NM_001278269	GO:0045576	mast cell activation	inferred from mutant phenotype	NM_001278269	GO:0005634	nucleus	inferred from electronic annotation	NM_001278269	GO:0032403	protein complex binding	not recorded
TC1500000492.mm.1	6.98	9.14	0.91	0.5	-4.46	0.020932	0.747307			chr15	67025447 - 67030555	+		NonCoding		67025447	67030555	30			NONMMUT023815	NONCODE	Non-coding transcript identified by NONCODE: Linc	chr15	100	100	0		0
TC1500001631.mm.1	7.18	9.96	1.19	0.18	-6.86	0.038437	0.796677			chr15	64133970 - 64135064	-		NonCoding		64133970	64135064	30			KnowTID_00008081	Luo lincRNA	Non-coding transcript identified by Luo, et al.	chr15	100	100	0		0
TC1500001685.mm.1	6.75	7.93	0.26	0.41	-2.27	0.018428	0.736498			chr15	72689005 - 72692738	-		NonCoding		72689005	72692738	30			NONMMUT023867	NONCODE	Non-coding transcript identified by NONCODE: Sense No Exonic	chr15	100	100	0		0
TC1500002111.mm.1	7.75	10.37	0.4	0.3	-6.15	0.001201	0.562108	Twf1	twinfilin, actin-binding protein, homolog 1 (Drosophila)	chr15	94577948 - 94589889	-	NM_008971	Complex		94577948	94589889	154	15|15 F1	19230	NM_008971	RefSeq	Mus musculus twinfilin, actin-binding protein, homolog 1 (Drosophila) (Twf1), mRNA.	chr15	100	100	0		0	NM_008971	Q91YR1	NM_008971	Mm.490250	bladder| blood| bone marrow| brain| embryonic tissue| extraembryonic tissue| eye| heart| inner ear| intestine| kidney| liver| lung| lymph node| mammary gland| muscle| ovary| pancreas| pituitary gland| prostate| skin| spinal cord| spleen| sympathetic ganglion| testis| thymus| thyroid| cleavage| blastocyst| gastrula| organogenesis| fetus| neonate| juvenile| adult	NM_008971	GO:0018108	peptidyl-tyrosine phosphorylation	inferred from direct assay	NM_008971	GO:0005622	intracellular	inferred from electronic annotation	NM_008971	GO:0003779	actin binding	inferred from electronic annotation
TC1600001802.mm.1	6.52	7.75	0.14	0.53	-2.34	0.018797	0.73732	Olfr207	olfactory receptor 207	chr16	59361224 - 59362240	-	NM_001011792	Coding		59361224	59362240	40	16 C1.3|16	257973	NM_001011792	RefSeq	Mus musculus olfactory receptor 207 (Olfr207), mRNA.	chr16	100	100	0		0	NM_001011792	L7N1X3	NM_001011792	Mm.377319	olfactory mucosa	NM_001011792	GO:0007165	signal transduction	inferred from electronic annotation	NM_001011792	GO:0005886	plasma membrane	inferred from electronic annotation	NM_001011792	GO:0004871	signal transducer activity	inferred from electronic annotation
TC1700000060.mm.1	11.11	12.49	0.28	0.32	-2.59	0.007377	0.671733	Dynlt1b	dynein light chain Tctex-type 1B	chr17	6430112 - 6436296	+	NM_009342	Complex		6430112	6436296	90	17 A1|17 3.97 cM	21648	NM_009342	RefSeq	Mus musculus dynein light chain Tctex-type 1B (Dynlt1b), mRNA.	chr17	100	100	0		0	NM_009342	P51807	NM_009342	Mm.1948	bone marrow| brain| connective tissue| dorsal root ganglion| embryonic tissue| extraembryonic tissue| eye| heart| inner ear| intestine| kidney| liver| lung| lymph node| mammary gland| muscle| ovary| pancreas| pituitary gland| prostate| skin| spinal cord| spleen| stomach| testis| thymus| thyroid| tongue|oocyte| blastocyst| gastrula| organogenesis| fetus| neonate| juvenile| adult	NM_009342	GO:0007017	microtubule-based process	inferred from direct assay	NM_009342	GO:0005794	Golgi apparatus	inferred from direct assay	NM_009342	GO:0042802	identical protein binding	not recorded
TC1700000062.mm.1	6.24	7.52	0.22	0.53	-2.42	0.026026	0.763741			chr17	6609897 - 6611195	+		NonCoding		6609897	6611195	30			NONMMUT028078	NONCODE	Non-coding transcript identified by NONCODE: Linc	chr17	100	100	0		0
TC1700002768.mm.1	7.61	9.66	0.15	0.05	-4.15	2.7e-05	0.22795	9030025P20Rik	RIKEN cDNA 9030025P20 gene	chr17	14978864 - 14991577	+	NM_001123370	Coding		14978864	14991577	136	17 A2|17 8.95 cM	100041574	NM_001123370	RefSeq	Mus musculus RIKEN cDNA 9030025P20 gene (9030025P20Rik), mRNA.	chr17	100	100	0		0	NM_001123370	Q3TV04	NM_001123370	Mm.393767	bone| bone marrow| brain| embryonic tissue| epididymis| extraembryonic tissue| eye| heart| inner ear| intestine| kidney| lung| lymph node| mammary gland| muscle| pancreas| pituitary gland| salivary gland| skin| spleen| stomach| testis| thymus| uterus| cleavage| organogenesis| fetus| neonate| juvenile| adult	NM_001123370	GO:0008150	biological_process	no biological data available	NM_001123370	GO:0005575	cellular_component	no biological data available	NM_001123370	GO:0003674	molecular_function	no biological data available
TC1700002769.mm.1	7.6	9.52	0.23	0.07	-3.79	0.000155	0.510069	Gm3435	predicted gene 3435	chr17	15009840 - 15041419	+	NM_001123372	Complex		15009840	15041419	201	17 A2|17	100041621	NM_001123372	RefSeq	Mus musculus predicted gene 3435 (Gm3435), mRNA.	chr17	100	100	0		0	NM_001123372	Q6P064	NM_001123372	Mm.458576	bladder| brain| embryonic tissue| eye| lung| mammary gland| pancreas| pituitary gland| skin| spleen| stomach| testis| thymus| fetus| juvenile| adult	NM_001123372	GO:0008150	biological_process	no biological data available	NM_001123372	GO:0005575	cellular_component	no biological data available	NM_001123372	GO:0003674	molecular_function	no biological data available
TC1700000176.mm.1	7.39	8.52	0.19	0.04	-2.18	0.000559	0.548632	Ermard	ER membrane associated RNA degradation	chr17	15041551 - 15074993	+	NM_001034891	Complex		15041551	15074993	231	17 A2|17	381062	NM_001034891	RefSeq	Mus musculus ER membrane associated RNA degradation (Ermard), transcript variant 2, mRNA.	chr17	100	100	0		0	NM_001034891	B9EKF9	NM_001034891	Mm.482357	bone marrow| brain| embryonic tissue| extraembryonic tissue| eye| kidney| liver| lung| mammary gland| muscle| pancreas| skin| spinal cord| spleen| stomach| testis| thymus| thyroid| vagina| organogenesis| fetus| juvenile| adult	NM_001034891	GO:0008150	biological_process	no biological data available	NM_001034891	GO:0005575	cellular_component	no biological data available	NM_001034891	GO:0003674	molecular_function	no biological data available
TC1700000522.mm.1	5.94	9.14	0.2	0.69	-9.21	0.001676	0.581162	Dnah8	dynein, axonemal, heavy chain 8	chr17	30624354 - 30875264	+	NM_013811	Complex		30624354	30875264	1000	17 A3.3|17	13417	NM_013811	RefSeq	Mus musculus dynein, axonemal, heavy chain 8 (Dnah8), mRNA.	chr17	100	100	0		0	NM_013811	Q91XQ0	NM_013811	Mm.426017	bone marrow| brain| embryonic tissue| heart| inner ear| mammary gland| ovary| spleen| testis| thymus|oocyte| cleavage| fetus| juvenile| adult	NM_013811	GO:0007018	microtubule-based movement	inferred from electronic annotation	NM_013811	GO:0005737	cytoplasm	inferred from electronic annotation	NM_013811	GO:0000166	nucleotide binding	inferred from electronic annotation
TC1700000935.mm.1	8.45	9.58	0.5	0.13	-2.19	0.044172	0.796971	Treml2	triggering receptor expressed on myeloid cells-like 2	chr17	48299498 - 48312534	+	NM_001033405	Coding		48299498	48312534	117	17 C|17	328833	NM_001033405	RefSeq	Mus musculus triggering receptor expressed on myeloid cells-like 2 (Treml2), mRNA.	chr17	100	100	0		0	NM_001033405	Q2LA85	NM_001033405	Mm.329104	blood| bone marrow| embryonic tissue| lymph node| mammary gland| spleen| thymus| organogenesis| juvenile| adult	NM_001033405	GO:0042110	T cell activation	not recorded	NM_001033405	GO:0005886	plasma membrane	inferred from electronic annotation	NM_001033405	GO:0004872	receptor activity	not recorded
TC1700001038.mm.1	10.89	12.5	0.44	0.44	-3.06	0.009854	0.683694	Gm5815	predicted pseudogene 5815	chr17	58593659 - 58594843	+	ENSMUST00000050706	Pseudogene		58593659	58594843	30			ENSMUST00000050706	ENSEMBL	ensembl:known chromosome:GRCm38:17:58593659:58594843:1 gene:ENSMUSG00000046952 gene_biotype:pseudogene transcript_biotype:processed_pseudogene	chr17	100	100	0		0
TC1700001173.mm.1	8.14	9.27	0.58	0.35	-2.19	0.031783	0.779442	Rasgrp3	RAS, guanyl releasing protein 3	chr17	75435905 - 75529054	+	NM_001166493	Coding		75435905	75529054	210	17 E2|17	240168	NM_001166493	RefSeq	Mus musculus RAS, guanyl releasing protein 3 (Rasgrp3), transcript variant 1, mRNA.	chr17	100	100	0		0	NM_001166493	Q2PHE9	NM_001166493	Mm.329203	blood| brain| connective tissue| dorsal root ganglion| embryonic tissue| heart| intestine| kidney| lung| lymph node| mammary gland| muscle| pancreas| skin| spleen| testis| organogenesis| fetus| neonate| juvenile| adult	NM_001166493	GO:0007265	Ras protein signal transduction	inferred from direct assay	NM_001166493	GO:0005737	cytoplasm	inferred from direct assay	NM_001166493	GO:0005085	guanyl-nucleotide exchange factor activity	inferred from electronic annotation
TC1700001381.mm.1	8.64	9.76	0.29	0.25	-2.17	0.011459	0.698458	Dynlt1a	dynein light chain Tctex-type 1A	chr17	6305883 - 6493172	-	NM_001166629	Complex		6305883	6493172	100	17|17	100310872	NM_001166629	RefSeq	Mus musculus dynein light chain Tctex-type 1A (Dynlt1a), mRNA.	chr17	100	100	0		0	NM_001166629	P51807	NM_001166629	Mm.428775	brain| connective tissue| dorsal root ganglion| embryonic tissue| extraembryonic tissue| intestine| kidney| liver| lung| lymph node| mammary gland| ovary| pancreas| pineal gland| pituitary gland| prostate| spinal cord| stomach| sympathetic ganglion| testis| thymus|oocyte| blastocyst| gastrula| organogenesis| fetus| neonate| juvenile| adult	NM_001166629	GO:0000132	establishment of mitotic spindle orientation	inferred from mutant phenotype	NM_001166629	GO:0001917	photoreceptor inner segment	inferred from direct assay	NM_001166629	GO:0042802	identical protein binding	not recorded
TC1700001387.mm.1	10.06	11.21	0.23	0.15	-2.23	0.00272	0.623019	Tmem181a	transmembrane protein 181A	chr17	6622216 - 6623699	-	uc008ahm.1	NonCoding		6622216	6623699	30	17 A1|17	77106	uc008ahm.1	UCSC Genes	Mus musculus cDNA, clone:Y0G0105F24, strand:plus, reference:ENSEMBL:Mouse-Transcript-ENST:ENSMUST00000031589, based on BLAT search.	chr17	100	100	0		0	uc008ahm.1	B2RVR2	uc008ahm.1	Mm.381893	bone| bone marrow| brain| connective tissue| dorsal root ganglion| embryonic tissue| eye| fertilized ovum| heart| intestine| liver| lung| mammary gland| olfactory mucosa| ovary| pancreas| pineal gland| salivary gland| skin| spinal cord| spleen| sympathetic ganglion| thyroid| vagina|oocyte| zygote| organogenesis| fetus| neonate| juvenile| adult	uc008ahm.1	GO:0009405	pathogenesis	not recorded	uc008ahm.1	GO:0016021	integral component of membrane	inferred from electronic annotation	uc008ahm.1	GO:0015643	toxic substance binding	not recorded
TC1700001492.mm.1	6.98	8.26	0.35	0.57	-2.42	0.031062	0.778635			chr17	15044141 - 15053374	-		NonCoding		15044141	15053374	30			uc008aod.1	UCSC Genes	Mus musculus adult male liver tumor cDNA, RIKEN full-length enriched library, clone:C730016N02 product:unclassifiable, full insert sequence.	chr17	100	100	0		0
TC1700001629.mm.1	4.85	6.23	0.46	0.39	-2.61	0.026686	0.764703			chr17	24462080 - 24462907	-		NonCoding		24462080	24462907	30			NONMMUT028653	NONCODE	Non-coding transcript identified by NONCODE: Linc	chr17	100	100	0		0
TC1700001804.mm.1	6.31	7.53	0.34	0.38	-2.33	0.015649	0.720929			chr17	30506740 - 30507950	-		NonCoding		30506740	30507950	30			NONMMUT029049	NONCODE	Non-coding transcript identified by NONCODE: Sense No Exonic	chr17	100	100	0		0
TC1700001807.mm.1	5.05	6.27	0.25	0.26	-2.32	0.004105	0.650904	Gm24661	predicted gene, 24661	chr17	30782026 - 30782129	-	ENSMUST00000083205	NonCoding		30782026	30782129	30			ENSMUST00000083205	ENSEMBL	ncrna:known chromosome:GRCm38:17:30782026:30782129:-1 gene:ENSMUSG00000094785 gene_biotype:snRNA transcript_biotype:snRNA	chr17	100	100	0		0
TC1700001907.mm.1	6.26	10.83	0.12	0.3	-23.84	1.5e-05	0.170394	H2-Ea-ps	histocompatibility 2, class II antigen E alpha, pseudogene	chr17	34341952 - 34347547	-	NM_010381	Complex		34341952	34347547	60	17 B1|17 17.98 cM	100504404	NM_010381	RefSeq	Mus musculus histocompatibility 2, class II antigen E alpha, pseudogene (H2-Ea-ps), mRNA.	chr17	100	100	0		0	NM_010381	P14439	NM_010381	Mm.15680	inner ear| kidney| lung| mammary gland| muscle| uterus| juvenile| adult	NM_010381	GO:0002376	immune system process	inferred from electronic annotation	NM_010381	GO:0016020	membrane	inferred from electronic annotation
TC1700001970.mm.1	10.42	12.36	0.98	0.55	-3.84	0.041221	0.796971	Gm9613	predicted gene 9613	chr17	35561923 - 35562118	-	ENSMUST00000171662	Pseudogene		35561923	35562118	30			ENSMUST00000171662	ENSEMBL	havana:known chromosome:GRCm38:17:35561923:35562118:-1 gene:ENSMUSG00000092409 gene_biotype:pseudogene transcript_biotype:processed_pseudogene	chr17	100	100	0		0
TC1700001993.mm.1	7.55	9.12	0.17	0.43	-2.97	0.007802	0.671733	H2-T24	histocompatibility 2, T region locus 24	chr17	36005695 - 36020701	-	NM_008207	Complex		36005695	36020701	110	17 B1|17 18.84 cM	15042	NM_008207	RefSeq	Mus musculus histocompatibility 2, T region locus 24 (H2-T24), mRNA.	chr17	100	100	0		0	NM_008207	Q31129	NM_008207	Mm.439654	bone| embryonic tissue| eye| mammary gland| pancreas| salivary gland| skin| thymus| fetus| neonate| adult	NM_008207	GO:0002474	antigen processing and presentation of peptide antigen via MHC class I	not recorded	NM_008207	GO:0005886	plasma membrane	not recorded	NM_008207	GO:0005102	receptor binding	not recorded
TC1700002337.mm.1	7.65	10.09	0.95	0.14	-5.44	0.031153	0.778635	Rfx2	regulatory factor X, 2 (influences HLA class II expression)	chr17	56775897 - 56831013	-	NM_009056	Coding		56775897	56831013	190	17 D|17 29.5 cM	19725	NM_009056	RefSeq	Mus musculus regulatory factor X, 2 (influences HLA class II expression) (Rfx2), transcript variant 2, mRNA.	chr17	100	100	0		0	NM_009056	P48379	NM_009056	Mm.102	bone| brain| embryonic tissue| extraembryonic tissue| eye| intestine| kidney| mammary gland| ovary| pituitary gland| skin| testis| thymus| uterus|oocyte| cleavage| gastrula| organogenesis| fetus| juvenile| adult	NM_009056	GO:0006351	transcription, DNA-templated	inferred from electronic annotation	NM_009056	GO:0005634	nucleus	inferred from electronic annotation	NM_009056	GO:0003677	DNA binding	inferred from electronic annotation
TC1700002397.mm.1	7.58	9.99	0.75	0.74	-5.33	0.014777	0.716077			chr17	64049862 - 64050672	-		NonCoding		64049862	64050672	30			NONMMUT030229	NONCODE	Non-coding transcript identified by NONCODE: Antisense	chr17	100	100	0		0
TC1800000231.mm.1	11.14	17.35	0.69	0.02	-74.19	9.9e-05	0.361785			chr18	30266682 - 30272287	+		NonCoding		30266682	30272287	30			NONMMUT031786	NONCODE	Non-coding transcript identified by NONCODE: Linc	chr18	100	100	0		0
TC1800000232.mm.1	7.31	8.31	0.22	0.36	-2	0.01805	0.732491	Pik3c3	phosphoinositide-3-kinase, class 3	chr18	30272747 - 30348126	+	NM_181414	Complex		30272747	30348126	304	18 B1|18	225326	NM_181414	RefSeq	Mus musculus phosphoinositide-3-kinase, class 3 (Pik3c3), mRNA.	chr18	100	100	0		0	NM_181414	Q6PF93	NM_181414	Mm.194127	bladder| bone| bone marrow| brain| embryonic tissue| extraembryonic tissue| eye| intestine| kidney| lung| mammary gland| muscle| ovary| pancreas| pituitary gland| salivary gland| spinal cord| testis| thymus|oocyte| unfertilized ovum| morula| blastocyst| egg cylinder| gastrula| organogenesis| fetus| neonate| juvenile| adult	NM_181414	GO:0000045	autophagic vacuole assembly	not recorded	NM_181414	GO:0005768	endosome	inferred from electronic annotation	NM_181414	GO:0000166	nucleotide binding	inferred from electronic annotation
TC1800000909.mm.1	10.13	13.38	0.95	0.57	-9.55	0.010746	0.695134	Cd226	CD226 antigen	chr18	89176969 - 89270327	+	NM_001039149	Complex		89176969	89270327	146	18 E4|18	225825	NM_001039149	RefSeq	Mus musculus CD226 antigen (Cd226), transcript variant 2, mRNA.	chr18	100	100	0		0	NM_001039149	Q8K4F0	NM_001039149	Mm.139293	bone| lung| mammary gland| spleen| thymus| neonate| juvenile| adult	NM_001039149	GO:0001816	cytokine production	inferred from direct assay	NM_001039149	GO:0009897	external side of plasma membrane	inferred from direct assay	NM_001039149	GO:0005178	integrin binding	not recorded
TC1800001102.mm.1	6.49	8.25	0.22	0.17	-3.39	0.000511	0.548632			chr18	30268819 - 30271548	-		NonCoding		30268819	30271548	30			NONMMUT031787	NONCODE	Non-coding transcript identified by NONCODE: Linc	chr18	100	100	0		0
TC1900000711.mm.1	7.28	8.47	0.29	0.33	-2.28	0.014223	0.714093	Cnnm2	cyclin M2	chr19	46761596 - 46878795	+	NM_001102471	Coding		46761596	46878795	90	19 C3|19 38.97 cM	94219	NM_001102471	RefSeq	Mus musculus cyclin M2 (Cnnm2), transcript variant 2, mRNA.	chr19	100	100	0		0	NM_001102471	Q3TWN3	NM_001102471	Mm.306903	adipose tissue| bone| bone marrow| brain| connective tissue| embryonic tissue| eye| kidney| lung| mammary gland| muscle| ovary| pancreas| skin| spinal cord| spleen| thymus| uterus|oocyte| cleavage| morula| fetus| neonate| juvenile| adult	NM_001102471	GO:0006810	transport	inferred from electronic annotation	NM_001102471	GO:0005886	plasma membrane	inferred from electronic annotation	NM_001102471	GO:0030554	adenyl nucleotide binding	inferred from electronic annotation
TC1900001113.mm.1	6.84	8.09	0.4	0.31	-2.37	0.013463	0.703388	Cd5	CD5 antigen	chr19	10718143 - 10738974	-	NM_007650	Coding		10718143	10738974	110	19 A|19 7.16 cM	12507	NM_007650	RefSeq	Mus musculus CD5 antigen (Cd5), mRNA.	chr19	100	100	0		0	NM_007650	P13379	NM_007650	Mm.779	bone marrow| embryonic tissue| heart| inner ear| lymph node| mammary gland| salivary gland| spleen| thymus| blastocyst| neonate| juvenile| adult	NM_007650	GO:0031295	T cell costimulation	inferred from direct assay	NM_007650	GO:0005886	plasma membrane	not recorded	NM_007650	GO:0001948	glycoprotein binding	not recorded
TC1900001169.mm.1	7.69	8.95	0.53	0.2	-2.41	0.01616	0.726533	Zfp91	zinc finger protein 91	chr19	12763528 - 12796126	-	NM_053009	Complex		12763528	12796126	268	19 A|19 8.73 cM	109910	NM_053009	RefSeq	Mus musculus zinc finger protein 91 (Zfp91), mRNA.	chr19	100	100	0		0	NM_053009	P51642	NM_053009	Mm.290924	bladder| blood| bone| bone marrow| brain| embryonic tissue| epididymis| extraembryonic tissue| eye| fertilized ovum| heart| intestine| joint| kidney| liver| lung| lymph node| mammary gland| muscle| nasopharynx| ovary| pancreas| pineal gland| pituitary gland| prostate| skin| spinal cord| spleen| sympathetic ganglion| testis| thymus| thyroid| uterus|oocyte| unfertilized ovum| zygote| cleavage| moru…	NM_053009	GO:0007250	activation of NF-kappaB-inducing kinase activity	not recorded	NM_053009	GO:0005634	nucleus	inferred from electronic annotation	NM_053009	GO:0003676	nucleic acid binding	inferred from electronic annotation
TC1900001252.mm.1	6.07	7.68	0.14	0.54	-3.07	0.00601	0.671733			chr19	21370911 - 21383933	-		NonCoding		21370911	21383933	30			NONMMUT034142	NONCODE	Non-coding transcript identified by NONCODE: Linc	chr19	100	100	0		0
TC4_GL456216_random00000005.mm.1	7.15	9.27	0.34	0.65	-4.34	0.016436	0.726533			chr4_GL456216_random	7748 - 8178	-		NonCoding		7748	8178	30			KnowTID_00005513	Luo lincRNA	Non-coding transcript identified by Luo, et al.	chr4_GL456216_random	100	100	0		0
TC4_GL456216_random00000006.mm.1	8.34	10.75	0.33	0.75	-5.34	0.007019	0.671733			chr4_GL456216_random	9191 - 9815	-		NonCoding		9191	9815	30			KnowTID_00005514	Luo lincRNA	Non-coding transcript identified by Luo, et al.	chr4_GL456216_random	100	100	0		0
TCUn_GL45637000000002.mm.1	7.67	10.09	0.52	1.19	-5.35	0.039891	0.796971			chrUn_GL456370	21533 - 26471	-		NonCoding		21533	26471	60			NONMMUT071617	NONCODE	Non-coding transcript identified by NONCODE: Linc	chrUn_GL456370	100	100	0		0
TSUnmapped00000030.mm.1	4.6	6.85	0.24	0.59	-4.76	0.002117	0.58867	H60a	histocompatibility 60a				NM_010400	Coding				30	10|10	15101	NM_010400	RefSeq	Mus musculus histocompatibility 60a (H60a), mRNA.		100	100	0		0	NM_010400	B1B212	NM_010400	Mm.387042	blood| connective tissue| lung| mammary gland| muscle| ovary| skin| thymus| neonate| juvenile| adult	NM_010400	GO:0002839	positive regulation of immune response to tumor cell	inferred from direct assay	NM_010400	GO:0005887	integral component of plasma membrane	inferred from direct assay	NM_010400	GO:0046703	natural killer cell lectin-like receptor binding	inferred from physical interaction
TSUnmapped00000033.mm.1	5.89	7.26	0.27	0.36	-2.6	0.010816	0.697049	Itlnb	intelectin b				NM_001007552	Coding				30	1 H3|1	493583	NM_001007552	RefSeq	Mus musculus intelectin b (Itlnb), mRNA.		100	100	0		0	NM_001007552	O88310	NM_001007552	Mm.247426	intestine| pancreas| stomach| thymus| neonate| juvenile| adult	NM_001007552	GO:0002215	defense response to nematode	inferred from mutant phenotype	NM_001007552	GO:0005576	extracellular region	inferred from electronic annotation	NM_001007552	GO:0030246	carbohydrate binding	inferred from sequence or structural similarity
TSUnmapped00000034.mm.1	4.83	8.46	0.35	0.85	-12.44	0.003687	0.632204	Defa-rs2	defensin, alpha, related sequence 2				NM_007847	Coding				30		13222	NM_007847	RefSeq	Mus musculus defensin, alpha, related sequence 2 (Defa-rs2), mRNA.		100	100	0		0	NM_007847	P17534	NM_007847	Mm.422993	intestine| adult	NM_007847	GO:0006952	defense response	inferred from electronic annotation	NM_007847	GO:0005576	extracellular region	inferred from electronic annotation
TSUnmapped00000061.mm.1	5.05	7.7	0.34	0.5	-6.26	0.002542	0.618079	Defa-rs4	defensin, alpha,, related sequence 4				NM_001005418	Coding				30		13223	NM_001005418	RefSeq	Mus musculus defensin, alpha,, related sequence 4 (Defa-rs4), mRNA.		100	100	0		0	NM_001005418	Q70LV9	NM_001005418	Mm.424744		NM_001005418	GO:0006952	defense response	inferred from electronic annotation	NM_001005418	GO:0005576	extracellular region	inferred from electronic annotation	NM_001005418	GO:0001530	lipopolysaccharide binding	inferred from direct assay
TSUnmapped00000064.mm.1	5.73	7.49	0.25	0.21	-3.37	0.000661	0.548632	Olfr255	olfactory receptor 255				NM_001005780	Coding				30	11 B4	258185	NM_001005780	RefSeq	Mus musculus olfactory receptor 255 (Olfr255), mRNA.		100	100	0		0	NM_001005780	Q7TS22				NM_001005780	GO:0007165	signal transduction	inferred from electronic annotation	NM_001005780	GO:0005886	plasma membrane	inferred from electronic annotation	NM_001005780	GO:0004871	signal transducer activity	inferred from electronic annotation
[truncated: 7 more columns]
