# Supplementary material for: Screening of Streptococcus Suis serotype 2 resistance genes with GWAS and transcriptomic microarray analysis
Source: BMC Genomics. 2018 Dec 12;19:907. doi: 10.1186/s12864-018-5339-9 (PMC6292034; doi:10.1186/s12864-018-5339-9)
Supplement: Supplementary file 5 — Table S4. DEGs between A/J and C57BL/6 during SS2 infection. (XLSX 69 kb) [file 12864_2018_5339_MOESM5_ESM.xlsx]

## Sheet: abu
Transcript Cluster ID	Fold Change (linear) (B6_8hour vs. AJ_8hour)	ANOVA p-value (B6_8hour vs. AJ_8hour)	Fold Change (linear) (B6_4hour vs. AJ_4hour)	ANOVA p-value (B6_4hour vs. AJ_4hour)	Fold Change (linear) (B6_2hour vs. AJ_2hour)	ANOVA p-value (B6_2hour vs. AJ_2hour)	Gene Symbol	Gene Description	Strand	Public Gene IDs	Chromosome	Genomic Position	Group	TC Comment	Start	Stop	total_probes	Cytoband	Entrez ID	mRNA Accession	mRNA Source	mRNA Description	mRNA SeqName	mRNA Assignment Score	mRNA Assignment Coverage	mRNA Direct Probes	mRNA Possible Probes	mRNA xhyb	SwissProt mRNA Accession	SwissProt Accession	UniGene Accession	UniGene ID
TC0100000372.mm.1	4.73	0.031898	2.52	0.010478	2.67	0.014483	Sdpr	serum deprivation response	+	NM_138741	chr1	51289126 - 51302960	Coding		51289126	51302960	30	1 C1.1|1	20324	NM_138741	RefSeq	Mus musculus serum deprivation response (Sdpr), mRNA.	chr1	100	100	0		0	NM_138741	Q63918	NM_138741	Mm.398690
TC0100001005.mm.1	2.34	0.045324	3.06	0.005012	3.26	0.047147	Gm3608	predicted gene 3608	+	ENSMUST00000086725	chr1	105455971 - 105458829	Pseudogene		105455971	105458829	30			ENSMUST00000086725	ENSEMBL	ensembl:known chromosome:GRCm38:1:105455971:105458829:1 gene:ENSMUSG00000067017 gene_biotype:pseudogene transcript_biotype:pseudogene	chr1	100	100	0		0	ENSMUST00000086725	Q5RKN9	ENSMUST00000086725	Mm.483165
TC0100002645.mm.1	2.77	0.005884	2.47	0.001563	2.54	0.025552	Serpine2	serine (or cysteine) peptidase inhibitor, clade E, member 2	-	NM_009255	chr1	79794197 - 79858696	Complex		79794197	79858696	163	1 C4|1 40.97 cM	20720	NM_009255	RefSeq	Mus musculus serine (or cysteine) peptidase inhibitor, clade E, member 2 (Serpine2), mRNA.	chr1	100	100	0		0	NM_009255	Q07235	NM_009255	Mm.3093
TC0100003533.mm.1	3.13	0.001793	3.27	0.000383	7.82	0.006224	Fcer1g	Fc receptor, IgE, high affinity I, gamma polypeptide	-	NM_010185	chr1	171229572 - 171234365	Complex		171229572	171234365	60	1 H3|1 79.23 cM	14127	NM_010185	RefSeq	Mus musculus Fc receptor, IgE, high affinity I, gamma polypeptide (Fcer1g), mRNA.	chr1	100	100	0		0	NM_010185	P20491	NM_010185	Mm.22673
TC0100003577.mm.1	2.65	0.001689	3.34	0.002635	2.47	0.011425	Dusp23	dual specificity phosphatase 23	-	NM_026725	chr1	172630769 - 172632974	Coding		172630769	172632974	30	1 H3|1	68440	NM_026725	RefSeq	Mus musculus dual specificity phosphatase 23 (Dusp23), mRNA.	chr1	100	100	0		0	NM_026725	Q6NT99	NM_026725	Mm.33024
TC0100003891.mm.1	3.24	0.029231	3.32	0.013643	2.55	0.039751	Ifi203	interferon activated gene 203	-	NM_001045481	chr1	173920400 - 173942672	Complex		173920400	173942672	200	1 H3|1 80.76 cM	15950	NM_001045481	RefSeq	Mus musculus interferon activated gene 203 (Ifi203), transcript variant 1, mRNA.	chr1	100	100	0		0	NM_001045481	O35368	NM_001045481	Mm.463437
TC0200001206.mm.1	3.22	0.035495	2.26	0.001229	3.05	0.01157	Gm13698	predicted gene 13698	+	ENSMUST00000178325	chr2	83955693 - 83958185	Coding		83955693	83958185	42			ENSMUST00000178325	ENSEMBL	ensembl:known chromosome:GRCm38:2:83956398:83957184:1 gene:ENSMUSG00000094125 gene_biotype:protein_coding transcript_biotype:protein_coding	chr2	100	100	0		0	ENSMUST00000178325	J3QNR0
TC0200001207.mm.1	3.22	0.035495	2.26	0.001229	3.05	0.01157	Gm13693	predicted gene 13693	+	ENSMUST00000178960	chr2	83961503 - 83963995	Coding		83961503	83963995	42			ENSMUST00000178960	ENSEMBL	havana:known chromosome:GRCm38:2:83961503:83963995:1 gene:ENSMUSG00000094336 gene_biotype:protein_coding transcript_biotype:protein_coding	chr2	100	100	0		0	ENSMUST00000178960	A2AK42
TC0200001208.mm.1	2.53	0.035477	2.26	0.000361	2.65	0.01257	Gm13695	predicted gene 13695	+	ENSMUST00000099951	chr2	83967313 - 83969805	Coding		83967313	83969805	42			ENSMUST00000099951	ENSEMBL	havana:known chromosome:GRCm38:2:83967313:83969805:1 gene:ENSMUSG00000096729 gene_biotype:protein_coding transcript_biotype:protein_coding	chr2	100	100	0		0	ENSMUST00000099951	A2AK44
TC0200001209.mm.1	3.22	0.035495	2.26	0.001229	3.05	0.01157	Gm13696	predicted gene 13696	+	ENSMUST00000179311	chr2	83973123 - 83975615	Coding		83973123	83975615	42			ENSMUST00000179311	ENSEMBL	ensembl:known chromosome:GRCm38:2:83973828:83974614:1 gene:ENSMUSG00000096484 gene_biotype:protein_coding transcript_biotype:protein_coding	chr2	100	100	0		0	ENSMUST00000179311	J3QNR0
TC0200001210.mm.1	3.22	0.035495	2.26	0.001229	3.05	0.01157	Gm13694	predicted gene 13694	+	ENSMUST00000178533	chr2	83978933 - 83981425	Coding		83978933	83981425	42			ENSMUST00000178533	ENSEMBL	havana:known chromosome:GRCm38:2:83978933:83981425:1 gene:ENSMUSG00000096337 gene_biotype:protein_coding transcript_biotype:protein_coding	chr2	100	100	0		0	ENSMUST00000178533	A2AK42
TC0200001211.mm.1	3.22	0.035495	2.26	0.001229	3.05	0.01157	Gm13697	predicted gene 13697	+	ENSMUST00000099948	chr2	83984743 - 83987235	Coding		83984743	83987235	42			ENSMUST00000099948	ENSEMBL	havana:known chromosome:GRCm38:2:83984743:83987235:1 gene:ENSMUSG00000095824 gene_biotype:protein_coding transcript_biotype:protein_coding	chr2	100	100	0		0	ENSMUST00000099948	A2AK42
TC0200001816.mm.1	2.41	0.001913	2.74	0.012337	2.19	0.01788			+		chr2	121474096 - 121474597	NonCoding		121474096	121474597	30			KnowTID_00004407	Luo lincRNA	Non-coding transcript identified by Luo, et al.	chr2	100	100	0		0
TC0200002706.mm.1	3.81	0.007267	2.49	0.003011	3.35	0.026431	Tubb1	tubulin, beta 1 class VI	+	NM_001080971	chr2	174450595 - 174458380	Coding		174450595	174458380	80	2 H4|2	545486	NM_001080971	RefSeq	Mus musculus tubulin, beta 1 class VI (Tubb1), mRNA.	chr2	100	100	0		0	NM_001080971	A2AQ07	NM_001080971	Mm.45285
TC0300000459.mm.1	2.16	0.018365	3.67	0.00063	3.34	0.014127	Selt	selenoprotein T	+	NM_001040396	chr3	58576636 - 58593546	Complex		58576636	58593546	130	3 D|3	69227	NM_001040396	RefSeq	Mus musculus selenoprotein T (Selt), mRNA.	chr3	100	100	0		0	NM_001040396	P62342	NM_001040396	Mm.270950
TC0300000983.mm.1	2.81	0.018088	2.02	0.017255	4.04	0.035108	Gm12428	predicted gene 12428	+	ENSMUST00000119844	chr3	98821038 - 98821764	Pseudogene		98821038	98821764	30			ENSMUST00000119844	ENSEMBL	havana:known chromosome:GRCm38:3:98821038:98821764:1 gene:ENSMUSG00000082185 gene_biotype:pseudogene transcript_biotype:processed_pseudogene	chr3	100	100	0		0
TC0300002219.mm.1	8.47	0.012333	5.79	0.005667	3.99	0.007099	Gucy1b3	guanylate cyclase 1, soluble, beta 3	-	NM_001161796	chr3	82032004 - 82074711	Coding		82032004	82074711	150	3 E3|3	54195	NM_001161796	RefSeq	Mus musculus guanylate cyclase 1, soluble, beta 3 (Gucy1b3), transcript variant 2, mRNA.	chr3	100	100	0		0	NM_001161796	O54865	NM_001161796	Mm.9445
TC0300002660.mm.1	3.63	0.012208	3.28	0.002344	2.76	0.023406	Capza1	capping protein (actin filament) muscle Z-line, alpha 1	-	NM_009797	chr3	104822779 - 104864505	Complex		104822779	104864505	130	3 F2.2|3 45.88 cM	12340	NM_009797	RefSeq	Mus musculus capping protein (actin filament) muscle Z-line, alpha 1 (Capza1), mRNA.	chr3	100	100	0		0	NM_009797	P47753	NM_009797	Mm.19142
TC0300002680.mm.1	8.15	0.001932	4.37	0.010069	3.35	0.013189	I830077J02Rik	RIKEN cDNA I830077J02 gene	-	NM_001033780	chr3	105925891 - 105932664	Complex		105925891	105932664	90	3 F2.2|3	433638	NM_001033780	RefSeq	Mus musculus RIKEN cDNA I830077J02 gene (I830077J02Rik), mRNA.	chr3	100	100	0		0	NM_001033780	Q3U7U4	NM_001033780	Mm.239081
TC0300002685.mm.1	2.2	0.025424	3.17	0.000623	2.52	0.004263	Chil4	chitinase-like 4	-	NM_145126	chr3	106201490 - 106219507	Complex		106201490	106219507	139	3 F2.2|3	104183	NM_145126	RefSeq	Mus musculus chitinase-like 4 (Chil4), mRNA.	chr3	100	100	0		0	NM_145126	Q91Z98	NM_145126	Mm.425140
TC0300002998.mm.1	3.67	0.016067	2.63	0.038118	2.58	0.022986	Bank1	B cell scaffold protein with ankyrin repeats 1	-	NM_001033350	chr3	136053363 - 136326046	Coding		136053363	136326046	206	3 G3|3 63.04 cM	242248	NM_001033350	RefSeq	Mus musculus B cell scaffold protein with ankyrin repeats 1 (Bank1), mRNA.	chr3	100	100	0		0	NM_001033350	Q80VH0	NM_001033350	Mm.30832
TC0400000383.mm.1	3.36	0.001517	3.47	0.013087	2.88	0.000714	Gm10601	predicted pseudogene 10601	+	ENSMUST00000120436	chr4	41809083 - 41810504	Pseudogene		41809083	41810504	30			ENSMUST00000120436	ENSEMBL	havana:known chromosome:GRCm38:4:41809083:41810504:1 gene:ENSMUSG00000082962 gene_biotype:pseudogene transcript_biotype:unprocessed_pseudogene	chr4	100	100	0		0
TC0400000406.mm.1	7.06	0.002614	5.77	0.014393	8	0.007488			+		chr4	42377654 - 42378337	NonCoding		42377654	42378337	30			NONMMUT046915	NONCODE	Non-coding transcript identified by NONCODE: Linc	chr4	100	100	0		0
TC0400000666.mm.1	3.73	0.013249	3.58	0.000248	2.53	0.016063	Mup-ps3	major urinary protein, pseudogene 3	+	ENSMUST00000178315	chr4	60237345 - 60244027	Complex		60237345	60244027	52			ENSMUST00000178315	ENSEMBL	havana:known chromosome:GRCm38:4:60237345:60244027:1 gene:ENSMUSG00000095455 gene_biotype:pseudogene transcript_biotype:unprocessed_pseudogene	chr4	100	100	0		0
TC0400000673.mm.1	2.8	0.025395	3.52	0.001261	2	0.023625	Gm13773	predicted gene 13773	+	ENSMUST00000156693	chr4	60502841 - 60521169	Complex		60502841	60521169	82			ENSMUST00000156693	ENSEMBL	havana:known chromosome:GRCm38:4:60502841:60521169:1 gene:ENSMUSG00000086253 gene_biotype:processed_transcript transcript_biotype:processed_transcript	chr4	100	100	0		0
TC0400000679.mm.1	2.64	0.013241	3.04	0.0011	2.23	0.031871	Gm21286	predicted gene, 21286	+	ENSMUST00000098035	chr4	60838256 - 60839649	Coding		60838256	60839649	32			ENSMUST00000098035	ENSEMBL	ensembl:known chromosome:GRCm38:4:60838256:60839649:1 gene:ENSMUSG00000094948 gene_biotype:protein_coding transcript_biotype:protein_coding	chr4	100	100	0		0	ENSMUST00000098035	J3QPA3
TC0400000682.mm.1	3.73	0.013249	3.58	0.000248	2.53	0.016063	Mup-ps11	major urinary protein, pseudogene 11	+	ENSMUST00000178040	chr4	61318730 - 61325417	Complex		61318730	61325417	52			ENSMUST00000178040	ENSEMBL	havana:known chromosome:GRCm38:4:61318730:61325417:1 gene:ENSMUSG00000095978 gene_biotype:pseudogene transcript_biotype:unprocessed_pseudogene	chr4	100	100	0		0
TC0400000686.mm.1	3.62	0.013879	4.89	0.004148	2.21	0.011507	Mup-ps15	major urinary protein, pseudogene 15	+	ENSMUST00000121741	chr4	61698841 - 61701544	Complex		61698841	61701544	52			ENSMUST00000121741	ENSEMBL	havana:known chromosome:GRCm38:4:61698841:61701544:1 gene:ENSMUSG00000083304 gene_biotype:pseudogene transcript_biotype:unprocessed_pseudogene	chr4	100	100	0		0
TC0400001310.mm.1	22.86	9.7e-05	22.61	9.8e-05	8.44	0.011222			+		chr4	118546893 - 118549192	NonCoding		118546893	118549192	208
TC0400002484.mm.1	4.18	0.009716	6.71	0.001814	4.49	0.003397	Gm5859	predicted pseudogene 5859	-	uc029urh.1	chr4	41889614 - 42092128	NonCoding		41889614	42092128	30	4 A5|4	545605	uc029urh.1	UCSC Genes	Mus musculus RNA for germline small RNA gsRNA34, complete sequence.	chr4	100	100	0		0
TC0400002486.mm.1	4.02	0.002184	4.2	0.004993	3.72	0.001044	Gm13303	predicted gene 13303	-	ENSMUST00000117125	chr4	42025429 - 42026712	Pseudogene		42025429	42026712	30			ENSMUST00000117125	ENSEMBL	havana:known chromosome:GRCm38:4:42025429:42026712:-1 gene:ENSMUSG00000082414 gene_biotype:pseudogene transcript_biotype:unprocessed_pseudogene	chr4	100	100	0		0
TC0400002493.mm.1	3.3	0.001425	3.87	0.023737	5.32	0.005539	Gm13299	predicted gene 13299	-	ENSMUST00000133644	chr4	42121613 - 42153435	NonCoding		42121613	42153435	40			ENSMUST00000133644	ENSEMBL	havana:known chromosome:GRCm38:4:42121613:42153435:-1 gene:ENSMUSG00000087577 gene_biotype:antisense transcript_biotype:antisense	chr4	100	100	0		0
TC0400004210.mm.1	2.98	0.006667	3.39	0.004403	2	0.049933	Mup9	major urinary protein 9	-	NM_001126319	chr4	60218621 - 60421952	Complex		60218621	60421952	202	4 B3|4	100038948	NM_001126319	RefSeq	[retired] Mus musculus major urinary protein 9 (Mup9), mRNA.	chr4	100	100	0		0	NM_001134676	P11590	NM_001134676	Mm.457982
TC0400002774.mm.1	3.65	0.026757	5.11	0.000859	2.63	0.01799	Mup-ps17	major urinary protein, pseudogene 17	-	ENSMUST00000120723	chr4	61857321 - 61857876	Complex		61857321	61857876	30			ENSMUST00000120723	ENSEMBL	havana:known chromosome:GRCm38:4:61857321:61857876:-1 gene:ENSMUSG00000081053 gene_biotype:pseudogene transcript_biotype:unprocessed_pseudogene	chr4	100	100	0		0
TC0400003392.mm.1	5.57	0.02904	2.76	0.006647	8.94	0.033507	Mpl	myeloproliferative leukemia virus oncogene	-	NM_001122949	chr4	118442415 - 118457513	Coding		118442415	118457513	160	4 D|4 54.61 cM	17480	NM_001122949	RefSeq	Mus musculus myeloproliferative leukemia virus oncogene (Mpl), transcript variant 1, mRNA.	chr4	100	100	0		0	NM_001122949	Q08351	NM_001122949	Mm.4864
TC0400003923.mm.1	5.51	0.01391	5.14	0.008516	8.01	0.026815	Gm13080	predicted gene 13080	-	ENSMUST00000120556	chr4	143611658 - 143612077	Complex		143611658	143612077	30			ENSMUST00000120556	ENSEMBL	havana:known chromosome:GRCm38:4:143611658:143612077:-1 gene:ENSMUSG00000044377 gene_biotype:pseudogene transcript_biotype:processed_pseudogene	chr4	100	100	0		0
TC0500000338.mm.1	4.7	0.013848	3.02	0.03092	3.74	0.045433	Gm5864	predicted gene 5864	+	ENSMUST00000182436	chr5	32420003 - 32420972	Pseudogene		32420003	32420972	30			ENSMUST00000182436	ENSEMBL	havana:known chromosome:GRCm38:5:32420003:32420972:1 gene:ENSMUSG00000097978 gene_biotype:pseudogene transcript_biotype:processed_pseudogene	chr5	100	100	0		0
TC0500002815.mm.1	3.89	0.010337	3.16	0.000457	4.16	0.029397	Gm3470	predicted gene 3470	-	XM_001477422	chr5	99021740 - 99022440	Pseudogene		99021740	99022440	30	5 E3|5	100041680	XM_001477422	RefSeq	PREDICTED: Mus musculus predicted gene 3470 (Gm3470), mRNA.	chr5	100	100	0		0
TC0500002843.mm.1	7.73	0.013016	3.21	0.008265	7.05	0.028475	Hpse	heparanase	-	NM_152803	chr5	100679484 - 100719716	Coding		100679484	100719716	140	5 E4|5	15442	NM_152803	RefSeq	Mus musculus heparanase (Hpse), mRNA.	chr5	100	100	0		0	NM_152803	Q6YGZ1	NM_152803	Mm.265786
TC0600000459.mm.1	2.71	0.038027	2.55	0.00162	2.57	0.019432	Zyx	zyxin	+	NM_001289617	chr6	42349828 - 42360213	Coding		42349828	42360213	170	6 B2.1|6	22793	NM_001289617	RefSeq	Mus musculus zyxin (Zyx), transcript variant 2, mRNA.	chr6	100	100	0		0	NM_001289617	Q62523	NM_001289617	Mm.282303
TC0600000724.mm.1	3.78	0.022692	2.34	0.008666	4.55	0.038564	Mmrn1	multimerin 1	+	NM_001163507	chr6	60924976 - 60989378	Complex		60924976	60989378	150	6 C1|6 29.22 cM	70945	NM_001163507	RefSeq	Mus musculus multimerin 1 (Mmrn1), transcript variant 2, mRNA.	chr6	100	100	0		0	NM_001163507	B2RPV6	NM_001163507	Mm.389770
TC0600001524.mm.1	3.1	0.006233	3.38	0.000949	2.42	0.036046	BC064078	cDNA sequence BC064078	+	NR_015455	chr6	128992956 - 129008040	Complex		128992956	129008040	120	6 F3|6	408064	NR_015455	RefSeq	Mus musculus cDNA sequence BC064078 (BC064078), long non-coding RNA.	chr6	100	100	0		0			NR_015455	Mm.172429
TC0600003119.mm.1	2.22	0.016284	2.33	0.003875	2.02	0.007498	Tpi1	triosephosphate isomerase 1	-	NM_009415	chr6	124810586 - 124814296	Complex		124810586	124814296	170	6 F2|6 59.17 cM	21991	NM_009415	RefSeq	Mus musculus triosephosphate isomerase 1 (Tpi1), mRNA.	chr6	100	100	0		0	NM_009415	P17751	NM_009415	Mm.4222
TC0700001557.mm.1	3.35	0.030307	2.13	0.002317	3.32	0.040452	Ilk	integrin linked kinase	+	NM_001161724	chr7	105736590 - 105742925	Complex		105736590	105742925	243	7|7 E1	16202	NM_001161724	RefSeq	Mus musculus integrin linked kinase (Ilk), transcript variant 1, mRNA.	chr7	100	100	0		0	NM_001161724	O55222	NM_001161724	Mm.274846
TC0700002055.mm.1	3.69	0.029047	3.27	0.000719	7.97	0.036404	Cd151	CD151 antigen	+	NM_001111049	chr7	141467362 - 141471481	Coding		141467362	141471481	106	7 F5|7 86.82 cM	12476	NM_001111049	RefSeq	Mus musculus CD151 antigen (Cd151), transcript variant 2, mRNA.	chr7	100	100	0		0	NM_001111049	O35566	NM_001111049	Mm.30246
TC0700002511.mm.1	2.06	0.031499	2.69	0.024818	2.22	0.047769	Gm16442	predicted gene 16442	-	NM_001167148	chr7	20121656 - 20122579	Complex		20121656	20122579	30	7 A3|7	620401	NM_001167148	RefSeq	Mus musculus predicted gene 16442 (Gm16442), mRNA.	chr7	100	100	0		0	NM_001167148	D3YZG3	NM_001167148	Mm.484999
TC0700002518.mm.1	2.88	0.024059	3.09	0.028179	3	0.037449	Vmn1r-ps79	vomeronasal 1 receptor, pseudogene 79	-	NR_030707	chr7	20356626 - 20358918	Complex		20356626	20358918	60	7 A3|7	100042966	NR_030707	RefSeq	Mus musculus vomeronasal 1 receptor, pseudogene 79 (Vmn1r-ps79), non-coding RNA.	chr7	100	100	0		0	NR_030707	Q0VDV9	NR_030707	Mm.431911
TC0700002519.mm.1	3.75	0.022103	3.92	0.002853	3.1	0.016972	Gm5728	predicted gene 5728	-	NM_001166713	chr7	20374493 - 20375410	Coding		20374493	20375410	30	7 A3|7	435949	NM_001166713	RefSeq	Mus musculus predicted gene 5728 (Gm5728), mRNA.	chr7	100	100	0		0	NM_001166713	K7N6J2	NM_001166713	Mm.485000
TC0700002521.mm.1	3.98	0.021924	3.1	0.04087	4.56	0.014943	Gm10665	predicted gene 10665	-	NM_001167160	chr7	20473960 - 20474925	Coding		20473960	20474925	30	7 A3|7	100043058	NM_001167160	RefSeq	Mus musculus predicted gene 10665 (Gm10665), mRNA.	chr7	100	100	0		0	NM_001167160	K7N6B7	NM_001167160	Mm.484986
TC0700002528.mm.1	3.78	0.015664	3.04	0.043683	3.19	0.031771	Vmn1r114	vomeronasal 1 receptor 114	-	NM_001166837	chr7	20811221 - 20812186	Coding		20811221	20812186	30	7 A3|7	100042996	NM_001166837	RefSeq	Mus musculus vomeronasal 1 receptor 114 (Vmn1r114), mRNA.	chr7	100	100	0		0	NM_001166837	L7N226	NM_001166837	Mm.480291
TC0700002533.mm.1	3.27	0.032866	3.01	0.026069	4.3	0.015531	Vmn1r-ps79	vomeronasal 1 receptor, pseudogene 79	-	ENSMUST00000173130	chr7	21035174 - 21037293	Complex		21035174	21037293	30	7 A3|7	100042966	ENSMUST00000173130	ENSEMBL	havana:known chromosome:GRCm38:7:21035174:21037293:-1 gene:ENSMUSG00000094501 gene_biotype:pseudogene transcript_biotype:unprocessed_pseudogene	chr7	100	100	0		0	ENSMUST00000173130	Q0VDV9	ENSMUST00000173130	Mm.431911
TC0700002538.mm.1	3.77	0.029096	3.27	0.032546	2.87	0.032605	Vmn1r126	vomeronasal 1 receptor 126	-	NM_001166838	chr7	21300502 - 21301467	Coding		21300502	21301467	30	7 A3|7	100043013	NM_001166838	RefSeq	Mus musculus vomeronasal 1 receptor 126 (Vmn1r126), mRNA.	chr7	100	100	0		0	NM_001166838	L7N2C8	NM_001166838	Mm.480289
TC0700002545.mm.1	3.77	0.029096	3.27	0.032546	2.87	0.032605	Gm4214	predicted gene 4214	-	NM_001167164	chr7	21760531 - 21761475	Coding		21760531	21761475	30	7 A3|7	100043079	NM_001167164	RefSeq	Mus musculus predicted gene 4214 (Gm4214), mRNA.	chr7	100	100	0		0	NM_001167164	D3YTW8	NM_001167164	Mm.482051
TC0700002547.mm.1	3.26	0.044686	3.16	0.007972	2.12	0.025349	Gm4216	predicted gene 4216	-	NM_001167166	chr7	21795811 - 21796728	Coding		21795811	21796728	30	7 A3|7	100043083	NM_001167166	RefSeq	Mus musculus predicted gene 4216 (Gm4216), mRNA.	chr7	100	100	0		0	NM_001167166	D3YTX5	NM_001167166	Mm.484988
TC0700002554.mm.1	3.69	0.01077	2.59	0.020996	2.88	0.031131	Gm16442	predicted gene 16442	-	NM_001167148	chr7	22117322 - 22118245	Complex		22117322	22118245	36	7 A3|7	620401	NM_001167148	RefSeq	Mus musculus predicted gene 16442 (Gm16442), mRNA.	chr7	100	100	0		0	NM_001167148	D3YZG3	NM_001167148	Mm.484999
TC0700002562.mm.1	3.75	0.022103	3.92	0.002853	3.1	0.016972	Gm5728	predicted gene 5728	-	NM_001166713	chr7	22370122 - 22371039	Coding		22370122	22371039	30	7 A3|7	435949	NM_001166713	RefSeq	Mus musculus predicted gene 5728 (Gm5728), mRNA.	chr7	100	100	0		0	NM_001166713	K7N6J2	NM_001166713	Mm.485000
TC0700002564.mm.1	3.98	0.021924	3.1	0.04087	4.56	0.014943	Gm10665	predicted gene 10665	-	NM_001167160	chr7	22463110 - 22464075	Coding		22463110	22464075	30	7 A3|7	100043058	NM_001167160	RefSeq	Mus musculus predicted gene 10665 (Gm10665), mRNA.	chr7	100	100	0		0	NM_001167160	K7N6B7	NM_001167160	Mm.484986
TC0700002574.mm.1	3.77	0.029096	3.27	0.032546	2.87	0.032605	Gm4214	predicted gene 4214	-	NM_001167164	chr7	22983714 - 22984673	Coding		22983714	22984673	30	7 A3|7	100043079	NM_001167164	RefSeq	Mus musculus predicted gene 4214 (Gm4214), mRNA.	chr7	100	100	0		0	NM_001167164	D3YTW8	NM_001167164	Mm.482051
TC0700002576.mm.1	3.26	0.044686	3.16	0.007972	2.12	0.025349	Gm4216	predicted gene 4216	-	NM_001167166	chr7	23019006 - 23019923	Coding		23019006	23019923	30	7 A3|7	100043083	NM_001167166	RefSeq	Mus musculus predicted gene 4216 (Gm4216), mRNA.	chr7	100	100	0		0	NM_001167166	D3YTX5	NM_001167166	Mm.484988
TC0700002588.mm.1	4	0.023535	2.25	0.005305	3.4	0.029014	Atp5g2	ATP synthase, H+ transporting, mitochondrial F0 complex, subunit C2 (subunit 9)	-	ENSMUST00000086013	chr7	23946649 - 23947237	Coding		23946649	23947237	30	15 F3|15	67942	ENSMUST00000086013	ENSEMBL	ensembl:known chromosome:GRCm38:7:23946649:23947237:-1 gene:ENSMUSG00000066724 gene_biotype:protein_coding transcript_biotype:protein_coding	chr7	100	100	0		0	ENSMUST00000086013	P56383	ENSMUST00000086013	Mm.10314
TC0700004045.mm.1	2.93	0.006652	3.7	0.000891	2.53	0.002484	Gm4199	predicted gene 4199	-	XM_001478802	chr7	108094129 - 108094485	Coding		108094129	108094485	30	7 E3|7	100043059	XM_001478802	RefSeq	PREDICTED: Mus musculus predicted gene 4199 (Gm4199), mRNA.	chr7	100	100	0		0
TC0800000606.mm.1	4.59	0.014893	2.93	0.003723	3.29	0.013933			+		chr8	55348668 - 55351019	Coding		55348668	55351019	30			XM_003688852	MGI/Jackson Lab	[retired] PREDICTED: predicted gene 10674 (Gm10674), mRNA.	chr8	100	100	0		0
TC0900000512.mm.1	3.19	0.005724	3.94	0.000527	2.77	0.002423	Gm4199	predicted gene 4199	+	ENSMUST00000178509	chr9	44464243 - 44464602	Coding		44464243	44464602	30	7 E3|7	100043059	ENSMUST00000178509	ENSEMBL	ensembl:known chromosome:GRCm38:9:44464243:44464602:1 gene:ENSMUSG00000094437 gene_biotype:protein_coding transcript_biotype:protein_coding	chr9	100	100	0		0	ENSMUST00000178509	Q9CQY2	ENSMUST00000178509	Mm.241472
TC0900000848.mm.1	5.26	0.011459	3.36	0.000903	6.28	0.020364	Rbpms2	RNA binding protein with multiple splicing 2	+	NM_028030	chr9	65629648 - 65660528	Coding		65629648	65660528	110	9 C|9	71973	NM_028030	RefSeq	Mus musculus RNA binding protein with multiple splicing 2 (Rbpms2), mRNA.	chr9	100	100	0		0	NM_028030	Q8VC52	NM_028030	Mm.29148
TC0900000863.mm.1	3.56	0.024756	2.34	0.000118	2.03	0.025886	Fam96a	family with sequence similarity 96, member A	+	NM_026635	chr9	66126611 - 66138968	Complex		66126611	66138968	70	9|9 D	68250	NM_026635	RefSeq	Mus musculus family with sequence similarity 96, member A (Fam96a), mRNA.	chr9	100	100	0		0	NM_026635	Q9DCL2	NM_026635	Mm.27107
TC0900002719.mm.1	2.89	0.005646	2.12	0.00011	2.08	0.033758	Gsta2	glutathione S-transferase, alpha 2 (Yc2)	-	NM_008182	chr9	78331018 - 78355788	Complex		78331018	78355788	110	9 E1|9 43.65 cM	14858	NM_008182	RefSeq	Mus musculus glutathione S-transferase, alpha 2 (Yc2) (Gsta2), mRNA.	chr9	100	100	0		0	NM_008182	P10648	NM_008182	Mm.422778
TC0X00001209.mm.1	2.06	0.018914	2.08	0.000233	2.03	0.00394			+		chrX	123582175 - 123584229	NonCoding		123582175	123584229	30			KnowTID_00007956	Luo lincRNA	Non-coding transcript identified by Luo, et al.	chrX	100	100	0		0
TC0X00001239.mm.1	9.61	0.03818	8.25	0.001474	9.42	0.011173			+		chrX	126774712 - 126778100	NonCoding		126774712	126778100	30			NONMMUT073822	NONCODE	Non-coding transcript identified by NONCODE: Linc	chrX	100	100	0		0
TC0X00001684.mm.1	2.85	0.015023	2.62	0.001797	3.37	0.011884	Trappc2	trafficking protein particle complex 2	+	NM_025432	chrX	166440574 - 166453140	Complex		166440574	166453140	105	X F5|X	66226	NM_025432	RefSeq	Mus musculus trafficking protein particle complex 2 (Trappc2), mRNA.	chrX	100	100	0		0	NM_025432	Q9CQP2	NM_025432	Mm.279752
TC0X00002947.mm.1	4.89	0.011704	4.23	0.005611	7.25	0.002832			-		chrX	126695452 - 126773891	NonCoding		126695452	126773891	30			NONMMUT073821	NONCODE	Non-coding transcript identified by NONCODE: Linc	chrX	100	100	0		0
TC0X00003380.mm.1	9.77	0.000366	7.4	0.004166	7.85	0.001367	Gm15247	predicted gene 15247	-	ENSMUST00000124513	chrX	169985801 - 169986939	NonCoding		169985801	169986939	30			ENSMUST00000124513	ENSEMBL	havana:known chromosome:GRCm38:X:169985801:169986939:-1 gene:ENSMUSG00000086695 gene_biotype:antisense transcript_biotype:antisense	chrX	100	100	0		0
TC0Y00000223.mm.1	2.07	0.013113	2.89	0.003984	2.99	0.018849	Erdr1	erythroid differentiation regulator 1	+	NM_133362	chrY	90784610 - 90816465	Complex		90784610	90816465	86	X;Y|Y	170942	NM_133362	RefSeq	Mus musculus erythroid differentiation regulator 1 (Erdr1), mRNA.	chrY	100	100	0		0	NM_133362	O88727	NM_133362	Mm.391385
TC1000000514.mm.1	3.13	0.019691	2.01	0.005198	2.01	0.021188	Lims1	LIM and senescent cell antigen-like domains 1	+	NM_001193303	chr10	58323466 - 58424691	Complex		58323466	58424691	240	10 B4|10 29.31 cM	110829	NM_001193303	RefSeq	Mus musculus LIM and senescent cell antigen-like domains 1 (Lims1), transcript variant 3, mRNA.	chr10	100	100	0		0	NM_001193303	Q99JW4	NM_001193303	Mm.57734
TC1000001624.mm.1	2.31	0.001195	3.63	0.019305	2.18	0.030279	Sarnp	SAP domain containing ribonucleoprotein	+	NM_025364	chr10	128821771 - 128877638	Complex		128821771	128877638	137	10|10 C1	66118	NM_025364	RefSeq	Mus musculus SAP domain containing ribonucleoprotein (Sarnp), mRNA.	chr10	100	100	0		0	NM_025364	Q9D1J3	NM_025364	Mm.351579
TC1000002195.mm.1	2.74	0.004347	5.19	0.000332	4.8	0.013985	Serinc1	serine incorporator 1	-	NM_019760	chr10	57515774 - 57532530	Complex		57515774	57532530	162	10 B4|10	56442	NM_019760	RefSeq	Mus musculus serine incorporator 1 (Serinc1), mRNA.	chr10	100	100	0		0	NM_019760	Q9QZI8	NM_019760	Mm.29344
TC1100000338.mm.1	2.6	0.016672	4.56	0.017365	3.84	0.038224			+		chr11	32293505 - 32296204	NonCoding		32293505	32296204	30			NONMMUT009184	NONCODE	Non-coding transcript identified by NONCODE: Linc	chr11	100	100	0		0
TC1100000948.mm.1	3	0.028692	5	0.000107	3.33	0.016074	Gm12312	predicted gene 12312	+	ENSMUST00000120351	chr11	70358138 - 70358781	Complex		70358138	70358781	30			ENSMUST00000120351	ENSEMBL	havana:known chromosome:GRCm38:11:70358138:70358781:1 gene:ENSMUSG00000082145 gene_biotype:pseudogene transcript_biotype:processed_pseudogene	chr11	100	100	0		0
TC1100002314.mm.1	3.45	0.015681	2.57	0.004914	2.47	0.046719	Lgalsl	lectin, galactoside binding-like	-	NM_173752	chr11	20823355 - 20831108	Complex		20823355	20831108	130	11 A3.1|11 13.53 cM	216551	NM_173752	RefSeq	Mus musculus lectin, galactoside binding-like (Lgalsl), mRNA.	chr11	100	100	0		0	NM_173752	Q8VED9	NM_173752	Mm.76694
TC1100002784.mm.1	2.27	0.003762	2.29	0.003294	2.08	0.002251	Atox1	ATX1 (antioxidant protein 1) homolog 1 (yeast)	-	NM_009720	chr11	55446641 - 55461239	Complex		55446641	55461239	70	11 B1.3|11 33.07 cM	11927	NM_009720	RefSeq	Mus musculus ATX1 (antioxidant protein 1) homolog 1 (yeast) (Atox1), mRNA.	chr11	100	100	0		0	NM_009720	O08997	NM_009720	Mm.217759
TC1100003090.mm.1	8.09	0.011126	3.41	0.002847	7.55	0.038399	Alox12	arachidonate 12-lipoxygenase	-	NM_007440	chr11	70241455 - 70255353	Coding		70241455	70255353	190	11 B3|11 42.99 cM	11684	NM_007440	RefSeq	Mus musculus arachidonate 12-lipoxygenase (Alox12), mRNA.	chr11	100	100	0		0	NM_007440	P39655	NM_007440	Mm.12286
TC1100003817.mm.1	5.03	0.006646	2.64	0.001369	2.83	0.03653	Dusp3	dual specificity phosphatase 3 (vaccinia virus phosphatase VH1-related)	-	NM_028207	chr11	101971143 - 101987013	Complex		101971143	101987013	139	11 D|11	72349	NM_028207	RefSeq	Mus musculus dual specificity phosphatase 3 (vaccinia virus phosphatase VH1-related) (Dusp3), mRNA.	chr11	100	100	0		0	NM_028207	Q9D7X3	NM_028207	Mm.491149
TC1100004240.mm.1	2.66	0.010818	2.48	0.034269	3.13	0.004637	Cd7	CD7 antigen	-	NM_009854	chr11	121036747 - 121039478	Complex		121036747	121039478	60	11 E2|11 84.85 cM	12516	NM_009854	RefSeq	Mus musculus CD7 antigen (Cd7), mRNA.	chr11	100	100	0		0	NM_009854	P50283	NM_009854	Mm.4100
TC1200002378.mm.1	9.52	0.001095	13.44	0.000112	4.86	0.006708			-		chr12	110011084 - 110014027	NonCoding		110011084	110014027	91			NONMMUT015882	NONCODE	Non-coding transcript identified by NONCODE: Linc	chr12	100	100	0		0
TC1200002595.mm.1	3.55	0.005549	4.44	0.006101	3.22	0.023957	Ighv6-3	immunoglobulin heavy variable 6-3	-	ENSMUST00000103486	chr12	114391712 - 114392169	Coding		114391712	114392169	20			ENSMUST00000103486	ENSEMBL	ensembl_ig_gene:known chromosome:GRCm38:12:114391712:114392169:-1 gene:ENSMUSG00000076677 gene_biotype:IG_LV_gene transcript_biotype:IG_LV_gene	chr12	100	100	0		0
TC1300000178.mm.1	11.26	0.000262	4.63	0.011541	5.85	0.016913	Gm11274	predicted gene 11274	+	ENSMUST00000146857	chr13	21769125 - 21770476	NonCoding		21769125	21770476	30			ENSMUST00000146857	ENSEMBL	havana:known chromosome:GRCm38:13:21769125:21770476:1 gene:ENSMUSG00000085331 gene_biotype:antisense transcript_biotype:antisense	chr13	100	100	0		0			ENSMUST00000146857	Mm.394420
TC1300000962.mm.1	8.62	0.02366	3.08	0.007533	4.68	0.026834			+		chr13	81065924 - 81066466	NonCoding		81065924	81066466	30			NONMMUT018460	NONCODE	Non-coding transcript identified by NONCODE: Linc	chr13	100	100	0		0
TC1300000992.mm.1	12.11	0.000159	16.73	0.002946	11.29	0.042441			+		chr13	85390245 - 85390749	NonCoding		85390245	85390749	30			NONMMUT018545	NONCODE	Non-coding transcript identified by NONCODE: Linc	chr13	100	100	0		0
TC1400000246.mm.1	6.33	0.038218	4.73	7.2e-05	10.29	0.028475	Ppif	peptidylprolyl isomerase F (cyclophilin F)	+	NM_134084	chr14	25694154 - 25700468	Complex		25694154	25700468	77	14 A3|14	105675	NM_134084	RefSeq	Mus musculus peptidylprolyl isomerase F (cyclophilin F) (Ppif), mRNA.	chr14	100	100	0		0	NM_134084	Q99KR7	NM_134084	Mm.41656
TC1400000574.mm.1	3.81	0.007641	2.96	0.003908	4.15	0.006086	Pnp	purine-nucleoside phosphorylase	+	NM_013632	chr14	50944302 - 50965237	Coding		50944302	50965237	116	14 B-C1|14 26.31 cM	18950	NM_013632	RefSeq	Mus musculus purine-nucleoside phosphorylase (Pnp), mRNA.	chr14	100	100	0		0	NM_013632	P23492	NM_013632	Mm.17932
TC1400000575.mm.1	3.06	0.00284	2.93	0.000702	3.33	0.001613	Pnp2	purine-nucleoside phosphorylase 2	+	NM_001123371	chr14	50955992 - 50964749	Coding		50955992	50964749	70	14 C1|14	667034	NM_001123371	RefSeq	Mus musculus purine-nucleoside phosphorylase 2 (Pnp2), mRNA.	chr14	100	100	0		0	NM_001123371	Q9D8C9	NM_001123371	Mm.482171
TC1400000641.mm.1	2.11	0.002954	2.76	0.02232	2.37	0.005259	Trav4d-3	T cell receptor alpha variable 4D-3	+	ENSMUST00000103592	chr14	52899969 - 52900470	Complex		52899969	52900470	18			ENSMUST00000103592	ENSEMBL	ensembl_ig_gene:known chromosome:GRCm38:14:52899969:52900470:1 gene:ENSMUSG00000093939 gene_biotype:IG_LV_gene transcript_biotype:IG_LV_gene	chr14	100	100	0		0
TC1400002050.mm.1	2.24	0.012198	2.33	0.013847	2.9	0.004161	Dad1	defender against cell death 1	-	NM_001113358	chr14	54235479 - 54254104	Coding		54235479	54254104	58	14 C2|14 27.7 cM	13135	NM_001113358	RefSeq	Mus musculus defender against cell death 1 (Dad1), transcript variant 1, mRNA.	chr14	100	100	0		0	NM_001113358	P61804	NM_001113358	Mm.319038
TC1500002299.mm.1	4.49	0.025305	2.01	0.01864	2.83	0.025843	Atp5g2	ATP synthase, H+ transporting, mitochondrial F0 complex, subunit C2 (subunit 9)	-	NM_026468	chr15	102662864 - 102671047	Coding		102662864	102671047	50	15 F3|15	67942	NM_026468	RefSeq	Mus musculus ATP synthase, H+ transporting, mitochondrial F0 complex, subunit C2 (subunit 9) (Atp5g2), mRNA.	chr15	100	100	0		0	NM_026468	P56383	NM_026468	Mm.10314
TC1600000674.mm.1	4.02	0.015441	5.25	0.01962	2.34	0.024507	Btla	B and T lymphocyte associated	+	NM_001037719	chr16	45224315 - 45252895	Coding		45224315	45252895	70	16 B5|16	208154	NM_001037719	RefSeq	Mus musculus B and T lymphocyte associated (Btla), transcript variant 1, mRNA.	chr16	100	100	0		0	NM_001037719	Q7TSA3	NM_001037719	Mm.38199
TC1600001105.mm.1	2.01	0.03989	2.9	0.000891	2.64	0.000903			-		chr16	3640459 - 3643388	NonCoding		3640459	3643388	27			NONMMUT025201	NONCODE	Non-coding transcript identified by NONCODE: Linc	chr16	100	100	0		0
TC1600001460.mm.1	7.56	0.032796	4.44	0.008165	12.16	0.013678	Gp5	glycoprotein 5 (platelet)	-	NM_008148	chr16	30307685 - 30310781	Coding		30307685	30310781	21	16 B2|16	14729	NM_008148	RefSeq	Mus musculus glycoprotein 5 (platelet) (Gp5), mRNA.	chr16	100	100	0		0	NM_008148	Q3TA66	NM_008148	Mm.3519
TC1700000561.mm.1	3.96	0.005535	3.57	0.013089	2.48	0.013255			+		chr17	32406409 - 32408060	NonCoding		32406409	32408060	28			NONMMUT029144	NONCODE	Non-coding transcript identified by NONCODE: Linc	chr17	100	100	0		0
TC1700000938.mm.1	6.3	0.040158	3.92	0.000667	9.13	0.032417	Treml1	triggering receptor expressed on myeloid cells-like 1	+	NM_001289451	chr17	48359916 - 48367176	Complex		48359916	48367176	114	17 C|17	71326	NM_001289451	RefSeq	Mus musculus triggering receptor expressed on myeloid cells-like 1 (Treml1), transcript variant 2, mRNA.	chr17	100	100	0		0	NM_001289451	Q8K558	NM_001289451	Mm.90177
TC1700001942.mm.1	7.19	0.010313	7.37	0.001704	8.75	0.015864	G6b	immunoreceptor tyrosine-based inhibitory motif (ITIM) containing platelet receptor	-	NM_001033221	chr17	35062693 - 35066184	Coding		35062693	35066184	70	17 B1|17	106722	NM_001033221	RefSeq	Mus musculus immunoreceptor tyrosine-based inhibitory motif (ITIM) containing platelet receptor (G6b), transcript variant 2, mRNA.	chr17	100	100	0		0	NM_001033221	D7PDD4	NM_001033221	Mm.390956
TC1900000381.mm.1	2.31	0.020453	3.73	0.005291	3.28	0.014111	Sarnp	SAP domain containing ribonucleoprotein	+	ENSMUST00000056396	chr19	23675844 - 23676712	Pseudogene		23675844	23676712	30	10|10 C1	66118	ENSMUST00000056396	ENSEMBL	ensembl:known chromosome:GRCm38:19:23675844:23676712:1 gene:ENSMUSG00000051255 gene_biotype:protein_coding transcript_biotype:protein_coding	chr19	100	100	0		0	ENSMUST00000056396	Q9D1J3	ENSMUST00000056396	Mm.351579
TC1900001484.mm.1	4.55	0.007698	2.57	0.013397	4.3	0.01962	Pdlim1	PDZ and LIM domain 1 (elfin)	-	NM_016861	chr19	40221173 - 40271842	Complex		40221173	40271842	153	19|19 D1	54132	NM_016861	RefSeq	Mus musculus PDZ and LIM domain 1 (elfin) (Pdlim1), mRNA.	chr19	100	100	0		0	NM_016861	O70400	NM_016861	Mm.5567
TC1900001720.mm.1	2.56	0.018019	2.37	0.000378	3.22	0.003906			-		chr19	58134042 - 58136613	NonCoding		58134042	58136613	30			NONMMUT035241	NONCODE	Non-coding transcript identified by NONCODE: Linc	chr19	100	100	0		0
TC4_GL456350_random00000006.mm.1	4.04	0.000512	4.46	0.001976	3.15	0.002323			-		chr4_GL456350_random	23801 - 25222	Coding		23801	25222	30			ENSMUST00000179935	ENSEMBL	ensembl:known scaffold:GRCm38:GL456350.1:23801:25222:-1 gene:ENSMUSG00000094576 gene_biotype:protein_coding transcript_biotype:protein_coding	chr4_GL456350_random	100	100	0		0	ENSMUST00000179935	Q6PCY5
TC4_JH584293_random00000011.mm.1	3.23	0.003775	3.64	0.009397	2.65	0.007085			-		chr4_JH584293_random	83395 - 84475	Coding		83395	84475	30			ENSMUST00000178837	ENSEMBL	ensembl:novel scaffold:GRCm38:JH584293.1:83395:84475:-1 gene:ENSMUSG00000095755 gene_biotype:protein_coding transcript_biotype:protein_coding	chr4_JH584293_random	100	100	0		0	ENSMUST00000178837	E9Q1I1
TC4_JH584294_random00000004.mm.1	2.38	0.003975	3.36	0.020052	3.63	0.014	4930578G10Rik	RIKEN cDNA 4930578G10 gene	+	uc029vff.1	chr4_JH584294_random	83356 - 115083	NonCoding		83356	115083	40	4 A5|4	75952	uc029vff.1	UCSC Genes	Mus musculus adult male testis cDNA, RIKEN full-length enriched library, clone:1700031K17 product:unclassifiable, full insert sequence.	chr4_JH584294_random	100	100	0		0
TC0100000008.mm.1	-3.4	0.011673	-5.37	0.003799	-2.5	0.046961	Gm22307	predicted gene, 22307	+	ENSMUST00000180019	chr1	4529017 - 4529123	NonCoding		4529017	4529123	30			ENSMUST00000180019	ENSEMBL	ncrna:known chromosome:GRCm38:1:4529017:4529123:1 gene:ENSMUSG00000096126 gene_biotype:snRNA transcript_biotype:snRNA	chr1	100	100	0		0
TC0100000059.mm.1	-2.64	0.012289	-2.42	0.021884	-2.27	0.023824	Gm22633	predicted gene, 22633	+	ENSMUST00000179834	chr1	12374936 - 12375042	NonCoding		12374936	12375042	30			ENSMUST00000179834	ENSEMBL	ncrna:known chromosome:GRCm38:1:12374936:12375042:1 gene:ENSMUSG00000093864 gene_biotype:snRNA transcript_biotype:snRNA	chr1	100	100	0		0
TC0100000437.mm.1	-3.1	0.002753	-2.21	0.008588	-2.61	0.005534	Gm6917	predicted gene 6917	+	ENSMUST00000081455	chr1	58646608 - 58648317	Coding		58646608	58648317	30	13 B3|13	628794	ENSMUST00000081455	ENSEMBL	havana:known chromosome:GRCm38:1:58646688:58647239:1 gene:ENSMUSG00000059647 gene_biotype:pseudogene transcript_biotype:processed_pseudogene	chr1	100	100	0		0	ENSMUST00000081455	Q9DCC5	ENSMUST00000081455	Mm.280968
TC0100000898.mm.1	-8.97	3.2e-05	-2.8	0.005079	-2.78	0.016724	Asb1	ankyrin repeat and SOCS box-containing 1	+	NM_001039126	chr1	91540565 - 91559590	Complex		91540565	91559590	100	1 D|1 46.19 cM	65247	NM_001039126	RefSeq	Mus musculus ankyrin repeat and SOCS box-containing 1 (Asb1), transcript variant 1, mRNA.	chr1	100	100	0		0	NM_001039126	Q9WV74	NM_001039126	Mm.234152
TC0100001010.mm.1	-2.41	0.027418	-2.95	0.002716	-2.07	0.036668	Gm10193	predicted gene 10193	+	XM_001478111	chr1	105764444 - 105764674	Coding		105764444	105764674	30	1 E2.1|1	100042023	XM_001478111	RefSeq	PREDICTED: Mus musculus predicted gene 10193 (Gm10193), mRNA.	chr1	100	100	0		0
TC0100001599.mm.1	-4.72	3e-06	-4.21	0.000599	-4.45	0.000475	Tma7-ps	translational machinery associated 7 homolog (S. cerevisiae), pseudogene	+	ENSMUST00000118448	chr1	171711077 - 171711500	Complex		171711077	171711500	30			ENSMUST00000118448	ENSEMBL	havana:known chromosome:GRCm38:1:171711088:171711282:1 gene:ENSMUSG00000059058 gene_biotype:pseudogene transcript_biotype:processed_pseudogene	chr1	100	100	0		0
TC0100003108.mm.1	-3.68	0.003032	-2.51	0.027736	-2.02	0.030451	Tmem183a	transmembrane protein 183A	-	NM_001042485	chr1	134346097 - 134361999	Coding		134346097	134361999	100	1 E4|1	57439	NM_001042485	RefSeq	Mus musculus transmembrane protein 183A (Tmem183a), transcript variant 2, mRNA.	chr1	100	100	0		0	NM_001042485	Q9JJB9	NM_001042485	Mm.393140
TC0100003267.mm.1	-4.15	0.000361	-5.19	0.000565	-3.72	0.04992	Gm7278	predicted gene 7278	-	ENSMUST00000119836	chr1	152729159 - 152730559	Pseudogene		152729159	152730559	30			ENSMUST00000119836	ENSEMBL	havana:known chromosome:GRCm38:1:152729159:152730559:-1 gene:ENSMUSG00000080950 gene_biotype:pseudogene transcript_biotype:processed_pseudogene	chr1	100	100	0		0
TC0100003508.mm.1	-3.3	0.002886	-2.3	0.000305	-3.07	0.013306	Uhmk1	U2AF homology motif (UHM) kinase 1	-	NM_010633	chr1	170193420 - 170215397	Complex		170193420	170215397	110	1|1 H2	16589	NM_010633	RefSeq	Mus musculus U2AF homology motif (UHM) kinase 1 (Uhmk1), mRNA.	chr1	100	100	0		0	NM_010633	P97343	NM_010633	Mm.389214
TC0100003780.mm.1	-5.41	0.009692	-4.65	0.001519	-6.26	0.011225	Gm3837	predicted gene 3837	-	XM_001478256	chr1	189277308 - 189277823	Coding		189277308	189277823	30	1 H6|1	100042424	XM_001478256	RefSeq	PREDICTED: Mus musculus predicted gene 3837 (Gm3837), mRNA.	chr1	100	100	0		0	XM_001478256	P56812
TC0200000068.mm.1	-8.46	0.001031	-4.38	0.009893	-2.6	0.036691			+		chr2	7405408 - 7407130	NonCoding		7405408	7407130	30			KnowTID_00004297	Luo lincRNA	Non-coding transcript identified by Luo, et al.	chr2	100	100	0		0
TC0200000366.mm.1	-4.45	0.00073	-3.99	0.00431	-2.47	0.032699	Gm13422	predicted gene 13422	+	ENSMUST00000118834	chr2	23235236 - 23235739	Complex		23235236	23235739	30			ENSMUST00000118834	ENSEMBL	havana:known chromosome:GRCm38:2:23235236:23235739:1 gene:ENSMUSG00000084098 gene_biotype:pseudogene transcript_biotype:processed_pseudogene	chr2	100	100	0		0
TC0200002492.mm.1	-7.85	0.006316	-5.66	0.000527	-2.95	0.016683			+		chr2	163624657 - 163642508	NonCoding		163624657	163642508	30			XR_140538	MGI/Jackson Lab	[retired] PREDICTED: uncharacterized LOC100862033 (LOC100862033), miscRNA.	chr2	100	100	0		0
TC0200002494.mm.1	-3.49	4.1e-05	-3.41	0.004944	-2.45	0.006513	Pkig	protein kinase inhibitor, gamma	+	NM_001039390	chr2	163658386 - 163726158	Complex		163658386	163726158	130	2 H3|2 84.4 cM	18769	NM_001039390	RefSeq	Mus musculus protein kinase inhibitor, gamma (Pkig), transcript variant 2, mRNA.	chr2	100	100	0		0	NM_001039390	O70139	NM_001039390	Mm.10091
TC0200002752.mm.1	-4.45	0.001191	-6.68	0.003443	-3.26	0.012729	Gm14323	predicted gene 14323	+	ENSMUST00000122418	chr2	177892638 - 177893264	Pseudogene		177892638	177893264	30			ENSMUST00000122418	ENSEMBL	havana:known chromosome:GRCm38:2:177892638:177893264:1 gene:ENSMUSG00000082901 gene_biotype:pseudogene transcript_biotype:processed_pseudogene	chr2	100	100	0		0
TC0200002998.mm.1	-11.35	0.000402	-16.11	0.001018	-7.66	0.002462	Gm13268	predicted gene 13268	-	ENSMUST00000093758	chr2	14626880 - 14627323	Pseudogene		14626880	14627323	30			ENSMUST00000093758	ENSEMBL	[retired] cdna:pseudogene chromosome:GRCm38:2:14626880:14627323:-1 gene:ENSMUSG00000070271 gene_biotype:pseudogene transcript_biotype:processed_pseudogene	chr2	100	100	0		0
TC0200003174.mm.1	-7.96	9e-06	-4.02	0.00153	-3.87	0.003161	Ubac1	ubiquitin associated domain containing 1	-	NM_133835	chr2	25996958 - 26021760	Complex		25996958	26021760	259	2 A3|2	98766	NM_133835	RefSeq	Mus musculus ubiquitin associated domain containing 1 (Ubac1), mRNA.	chr2	100	100	0		0	NM_133835	Q8VDI7	NM_133835	Mm.247824
TC0200003841.mm.1	-9.24	0.001417	-15.33	0.001635	-5.88	0.001898	Mir684-1	microRNA 684-1	-	NR_030454	chr2	80628705 - 80628790	Complex		80628705	80628790	30	2|2	735274	NR_030454	RefSeq	Mus musculus microRNA 684-1 (Mir684-1), microRNA.	chr2	100	100	0		0
TC0200004296.mm.1	-4.97	0.018301	-3.8	0.021618	-2.53	0.0172	Rpl35a-ps4	ribosomal protein 35A, pseudogene 4	-	ENSMUST00000121779	chr2	108874926 - 108875258	Pseudogene		108874926	108875258	30			ENSMUST00000121779	ENSEMBL	ensembl_havana_transcript:known chromosome:GRCm38:2:108874926:108875258:-1 gene:ENSMUSG00000083424 gene_biotype:pseudogene transcript_biotype:processed_pseudogene	chr2	100	100	0		0
TC0200004413.mm.1	-3.1	8.3e-05	-2.91	1.2e-05	-2.73	0.00536	Srp14	signal recognition particle 14	-	NM_009273	chr2	118475843 - 118479711	Complex		118475843	118479711	99	2 E5|2	20813	NM_009273	RefSeq	Mus musculus signal recognition particle 14 (Srp14), mRNA.	chr2	100	100	0		0	NM_009273	P16254	NM_009273	Mm.363404
TC0200004649.mm.1	-7.13	0.000231	-4.75	0.015137	-2.12	0.026731	1700037H04Rik	RIKEN cDNA 1700037H04 gene	-	NM_026091	chr2	131146315 - 131160081	Complex		131146315	131160081	110	2|2 F3	67326	NM_026091	RefSeq	Mus musculus RIKEN cDNA 1700037H04 gene (1700037H04Rik), mRNA.	chr2	100	100	0		0	NM_026091	Q9D1K7	NM_026091	Mm.27711
TC0200005020.mm.1	-3.12	0.027575	-3.85	0.01112	-2.31	0.024843	Gm14279	predicted gene 14279	-	XM_003084518	chr2	157521696 - 157522028	Pseudogene		157521696	157522028	30	2|2	100046034	XM_003084518	RefSeq	[retired] PREDICTED: Mus musculus predicted gene 14279 (Gm14279), mRNA.	chr2	100	100	0		0
TC0200005300.mm.1	-5.07	0.002342	-3.82	0.001198	-3.02	0.041644	Gm14337	predicted gene 14337	-	ENSMUST00000120437	chr2	173984482 - 173984691	Complex		173984482	173984691	30			ENSMUST00000120437	ENSEMBL	havana:known chromosome:GRCm38:2:173984482:173984691:-1 gene:ENSMUSG00000081700 gene_biotype:pseudogene transcript_biotype:processed_pseudogene	chr2	100	100	0		0
TC0300000094.mm.1	-3	0.011116	-2.82	0.001212	-2.81	8.1e-05	Gm5843	predicted gene 5843	+	ENSMUST00000121631	chr3	14722416 - 14729626	Pseudogene		14722416	14729626	40			ENSMUST00000121631	ENSEMBL	havana:known chromosome:GRCm38:3:14722416:14729626:1 gene:ENSMUSG00000084092 gene_biotype:pseudogene transcript_biotype:unprocessed_pseudogene	chr3	100	100	0		0
TC0300000872.mm.1	-6.91	3e-06	-10.42	0.000983	-7.49	0.000727	Gm15235	predicted gene 15235	+	ENSMUST00000118935	chr3	94589466 - 94589659	Pseudogene		94589466	94589659	30			ENSMUST00000118935	ENSEMBL	havana:known chromosome:GRCm38:3:94589466:94589659:1 gene:ENSMUSG00000081537 gene_biotype:pseudogene transcript_biotype:processed_pseudogene	chr3	100	100	0		0
TC0300000916.mm.1	-4.73	0.000574	-2.74	0.003234	-3.32	0.001395	Anp32e	acidic (leucine-rich) nuclear phosphoprotein 32 family, member E	+	NM_001253757	chr3	95929246 - 95947390	Complex		95929246	95947390	230	3 F2.1|3	66471	NM_001253757	RefSeq	Mus musculus acidic (leucine-rich) nuclear phosphoprotein 32 family, member E (Anp32e), transcript variant 2, mRNA.	chr3	100	100	0		0	NM_001253757	P97822	NM_001253757	Mm.218657
TC0300000935.mm.1	-3.33	0.003179	-2.99	0.040378	-2.05	0.017275	Hist2h2bb	histone cluster 2, H2bb	+	NM_175666	chr3	96269700 - 96279001	Coding		96269700	96279001	44	3 F1-F2|3	319189	NM_175666	RefSeq	Mus musculus histone cluster 2, H2bb (Hist2h2bb), mRNA.	chr3	100	100	0		0	NM_175666	Q64525	NM_175666	Mm.297655
TC0300001390.mm.1	-2.15	0.025983	-2.56	0.004299	-2.13	0.023235	Gm26107	predicted gene, 26107	+	ENSMUST00000083972	chr3	137067892 - 137067998	NonCoding		137067892	137067998	30			ENSMUST00000083972	ENSEMBL	ncrna:known chromosome:GRCm38:3:137067892:137067998:1 gene:ENSMUSG00000065906 gene_biotype:snRNA transcript_biotype:snRNA	chr3	100	100	0		0
TC0300001667.mm.1	-4.34	0.002545	-3.15	0.011477	-3.66	0.003815	Car1	carbonic anhydrase 1	-	NM_001083957	chr3	14766214 - 14808368	Coding		14766214	14808368	100	3 A1|3 3.18 cM	12346	NM_001083957	RefSeq	Mus musculus carbonic anhydrase 1 (Car1), transcript variant 2, mRNA.	chr3	100	100	0		0	NM_001083957	P13634	NM_001083957	Mm.273195
TC0300001820.mm.1	-5.29	0.000221	-3.59	0.00354	-2.51	0.012633	Gm9791	predicted pseudogene 9791	-	ENSMUST00000060997	chr3	34004779 - 34005511	Pseudogene		34004779	34005511	30			ENSMUST00000060997	ENSEMBL	havana:known chromosome:GRCm38:3:34005017:34005463:-1 gene:ENSMUSG00000044434 gene_biotype:pseudogene transcript_biotype:processed_pseudogene	chr3	100	100	0		0	ENSMUST00000060997	J3QPI4
TC0300001856.mm.1	-5.01	0.00512	-2.38	0.008277	-2.52	0.047303	Ccna2	cyclin A2	-	NM_009828	chr3	36564865 - 36572150	Complex		36564865	36572150	148	3 B|3 17.67 cM	12428	NM_009828	RefSeq	Mus musculus cyclin A2 (Ccna2), mRNA.	chr3	100	100	0		0	NM_009828	P51943	NM_009828	Mm.4189
TC0300002263.mm.1	-2.82	0.006511	-4.73	0.010495	-2.99	0.044824	Rps3a1	ribosomal protein S3A1	-	NM_016959	chr3	86137940 - 86142702	Ribosomal		86137940	86142702	80	3 F1|3	20091	NM_016959	RefSeq	Mus musculus ribosomal protein S3A1 (Rps3a1), mRNA.	chr3	100	100	0		0	NM_016959	P97351	NM_016959	Mm.399829
TC0400000082.mm.1	-7.15	0.002847	-13.27	0.001419	-7.87	0.000962	Mir684-2	microRNA 684-2	+	NR_030455	chr4	11134097 - 11134182	Complex		11134097	11134182	30	4|4	735261	NR_030455	RefSeq	Mus musculus microRNA 684-2 (Mir684-2), microRNA.	chr4	100	100	0		0
TC0400000800.mm.1	-11.33	0.000834	-4.71	0.027137	-3.87	0.021679			+		chr4	78512349 - 78513396	NonCoding		78512349	78513396	30			KnowTID_00005278	Luo lincRNA	Non-coding transcript identified by Luo, et al.	chr4	100	100	0		0
TC0400001552.mm.1	-13.82	1.5e-05	-11.55	0.000747	-4.05	0.002001	Gm24091	predicted gene, 24091	+	ENSMUST00000082550	chr4	130766331 - 130766413	NonCoding		130766331	130766413	30			ENSMUST00000082550	ENSEMBL	ncrna:known chromosome:GRCm38:4:130766331:130766413:1 gene:ENSMUSG00000093793 gene_biotype:snoRNA transcript_biotype:snoRNA	chr4	100	100	0		0
TC0400001553.mm.1	-13.82	1.5e-05	-11.55	0.000747	-4.05	0.002001	Gm23711	predicted gene, 23711	+	ENSMUST00000083856	chr4	130775741 - 130775823	NonCoding		130775741	130775823	30			ENSMUST00000083856	ENSEMBL	ncrna:known chromosome:GRCm38:4:130775741:130775823:1 gene:ENSMUSG00000095119 gene_biotype:snoRNA transcript_biotype:snoRNA	chr4	100	100	0		0
TC0400001678.mm.1	-8.15	0.000954	-2.24	0.008606	-3.03	0.004528	E2f2	E2F transcription factor 2	+	NM_177733	chr4	136172394 - 136196057	Complex		136172394	136196057	100	4 D3|4	242705	NM_177733	RefSeq	Mus musculus E2F transcription factor 2 (E2f2), mRNA.	chr4	100	100	0		0	NM_177733	P56931	NM_177733	Mm.307932
TC0400002224.mm.1	-10.7	0.000244	-17.87	0.000496	-8.79	0.003169	Gm11826	predicted gene 11826	-	ENSMUST00000118781	chr4	13482755 - 13483192	Complex		13482755	13483192	30			ENSMUST00000118781	ENSEMBL	havana:known chromosome:GRCm38:4:13482755:13483192:-1 gene:ENSMUSG00000083328 gene_biotype:pseudogene transcript_biotype:processed_pseudogene	chr4	100	100	0		0
TC0400002454.mm.1	-4.04	0.002683	-2.56	0.008314	-3.04	0.025605	Bag1	BCL2-associated athanogene 1	-	NM_001171739	chr4	40936398 - 40948294	Coding		40936398	40948294	73	4|4 B1	12017	NM_001171739	RefSeq	Mus musculus BCL2-associated athanogene 1 (Bag1), transcript variant 1, mRNA.	chr4	100	100	0		0	NM_001171739	Q60739	NM_001171739	Mm.688
TC0400002791.mm.1	-20.54	1.8e-05	-16.03	0.003575	-8.8	0.008978	Alad	aminolevulinate, delta-, dehydratase	-	NM_001276446	chr4	62505984 - 62520063	Complex		62505984	62520063	150	4 B3|4 33.17 cM	17025	NM_001276446	RefSeq	Mus musculus aminolevulinate, delta-, dehydratase (Alad), transcript variant 2, mRNA.	chr4	100	100	0		0	NM_001276446	P10518	NM_001276446	Mm.6988
TC0400003266.mm.1	-2.03	0.015886	-2.25	0.0017	-2.1	0.00648	Gm12750	predicted gene 12750	-	ENSMUST00000150239	chr4	109402280 - 109406316	NonCoding		109402280	109406316	261			ENSMUST00000150239	ENSEMBL	havana:known chromosome:GRCm38:4:109403809:109406155:-1 gene:ENSMUSG00000085873 gene_biotype:antisense transcript_biotype:antisense	chr4	100	100	0		0
TC0400003267.mm.1	-4.24	2.84e-07	-2.82	0.000196	-2.68	0.002171	Rnf11	ring finger protein 11	-	NM_013876	chr4	109451098 - 109484728	Complex		109451098	109484728	160	4 C7|4	29864	NM_013876	RefSeq	Mus musculus ring finger protein 11 (Rnf11), mRNA.	chr4	100	100	0		0	NM_013876	Q9QYK7	NM_013876	Mm.456388
TC0500000005.mm.1	-5.32	0.000582	-10.59	6.2e-05	-5.84	0.00431	Gm15772	predicted gene 15772	+	ENSMUST00000078810	chr5	3236389 - 3236907	Pseudogene		3236389	3236907	30			ENSMUST00000078810	ENSEMBL	[retired] cdna:pseudogene chromosome:GRCm38:5:3236389:3236907:1 gene:ENSMUSG00000062353 gene_biotype:pseudogene transcript_biotype:processed_pseudogene	chr5	100	100	0		0
TC0500000110.mm.1	-3.83	0.018332	-3.14	0.00185	-4.66	0.008928	Speer4d	spermatogenesis associated glutamate (E)-rich protein 4d	+	NM_025759	chr5	15619064 - 15623864	Coding		15619064	15623864	90	5 A2|5	360220	NM_025759	RefSeq	Mus musculus spermatogenesis associated glutamate (E)-rich protein 4d (Speer4d), mRNA.	chr5	100	100	0		0	NM_025759	L7N216	NM_025759	Mm.425235
TC0500000210.mm.1	-8.22	0.002599	-12.89	0.002579	-5.96	0.002338	Mir684-1	microRNA 684-1	+	uc012dtb.1	chr5	24257528 - 24257612	Complex		24257528	24257612	30	2|2	735274	uc012dtb.1	UCSC Genes	Mus musculus microRNA 684-1 (Mir684-1), microRNA.	chr5	100	100	0		0
TC0500000352.mm.1	-3.75	0.031066	-4.09	0.010274	-2.09	0.017047	Rpl35a-ps5	ribosomal protein L35A, pseudogene 5	+	ENSMUST00000137013	chr5	33075995 - 33076411	Pseudogene		33075995	33076411	30			ENSMUST00000137013	ENSEMBL	havana:known chromosome:GRCm38:5:33076038:33076370:1 gene:ENSMUSG00000093885 gene_biotype:pseudogene transcript_biotype:processed_pseudogene	chr5	100	100	0		0
TC0500001223.mm.1	-3.84	0.000821	-3.88	0.00059	-2.84	0.010644	Ube3b	ubiquitin protein ligase E3B	+	NM_054093	chr5	114380607 - 114421168	Complex		114380607	114421168	315	5 F|5	117146	NM_054093	RefSeq	Mus musculus ubiquitin protein ligase E3B (Ube3b), mRNA.	chr5	100	100	0		0	NM_054093	Q9ES34	NM_054093	Mm.28792
TC0500001972.mm.1	-5.87	0.008819	-4.14	0.002409	-6.42	0.001295	Gm9758	predicted gene 9758	-	NM_198666	chr5	14910122 - 14914899	Complex		14910122	14914899	70	5 A1|5	381714	NM_198666	RefSeq	Mus musculus predicted gene 9758 (Gm9758), mRNA.	chr5	100	100	0		0	NM_198666	Q80ZT2	NM_198666	Mm.368256
TC0500001973.mm.1	-5.33	0.011655	-4.55	0.002426	-6.32	0.002732	Speer4e	spermatogenesis associated glutamate (E)-rich protein 4e	-	NM_001122661	chr5	14933221 - 14938475	Coding		14933221	14938475	70	5 A1|5	624245	NM_001122661	RefSeq	Mus musculus spermatogenesis associated glutamate (E)-rich protein 4e (Speer4e), mRNA.	chr5	100	100	0		0	NM_001122661	Q80ZT2	NM_001122661	Mm.368256
TC0500001975.mm.1	-4.93	0.011249	-3.97	0.009255	-5.81	0.002254	Gm17019	predicted gene 17019	-	NM_182957	chr5	15028950 - 15033007	Coding		15028950	15033007	50	5 A2|5	66773	NM_182957	RefSeq	Mus musculus predicted gene 17019 (Gm17019), mRNA.	chr5	100	100	0		0	NM_182957	Q80ZT2	NM_182957	Mm.368256
TC0500001978.mm.1	-6.45	0.001702	-3.69	0.004387	-5.98	0.011691			-		chr5	15616247 - 15618061	NonCoding		15616247	15618061	30			NONMMUT051289	NONCODE	Non-coding transcript identified by NONCODE: Linc	chr5	100	100	0		0
TC0500001979.mm.1	-4.73	0.013052	-3.11	0.005056	-6.6	0.010429	4930572O03Rik	spermatogenesis associated glutamate (E)-rich protein pseudogene	-	NR_073011	chr5	15652286 - 15657059	Complex		15652286	15657059	60	5 A2|5	381715	NR_073011	RefSeq	Mus musculus RIKEN cDNA 4930572O03 gene (4930572O03Rik), non-coding RNA.	chr5	100	100	0		0	NR_073011	Q8C5Y0	NR_073011	Mm.382859
TC0500003001.mm.1	-5.33	0.001454	-2.67	0.003352	-2.5	0.008751	Hscb	HscB iron-sulfur cluster co-chaperone homolog (E. coli)	-	NM_153571	chr5	110829070 - 110839777	Complex		110829070	110839777	90	5 F|5	100900	NM_153571	RefSeq	Mus musculus HscB iron-sulfur cluster co-chaperone homolog (E. coli) (Hscb), mRNA.	chr5	100	100	0		0	NM_153571	Q8K3A0	NM_153571	Mm.200231
TC0500003064.mm.1	-3.72	0.002276	-2.59	0.00087	-2.38	0.017936	Gltp	glycolipid transfer protein	-	NM_019821	chr5	114669403 - 114690984	Coding		114669403	114690984	113	5 F|5	56356	NM_019821	RefSeq	Mus musculus glycolipid transfer protein (Gltp), mRNA.	chr5	100	100	0		0	NM_019821	Q9JL62	NM_019821	Mm.275766
TC0500003229.mm.1	-4.97	0.018301	-3.8	0.021618	-2.53	0.0172	Rpl35a-ps6	ribosomal protein L35A, pseudogene 6	-	ENSMUST00000148282	chr5	123255481 - 123255813	Pseudogene		123255481	123255813	30			ENSMUST00000148282	ENSEMBL	ensembl_havana_transcript:known chromosome:GRCm38:5:123255481:123255813:-1 gene:ENSMUSG00000094664 gene_biotype:pseudogene transcript_biotype:processed_pseudogene	chr5	100	100	0		0
TC0600003489.mm.1	-2.87	0.000482	-2.26	0.001041	-2.64	0.001328	Glcci1	glucocorticoid induced transcript 1	+	NM_001286728	chr6	8509596 - 8597549	Complex		8509596	8597549	279	6 A1|6	170772	NM_001286728	RefSeq	Mus musculus glucocorticoid induced transcript 1 (Glcci1), transcript variant 2, mRNA.	chr6	100	100	0		0	NM_001286728	Q8K3I9	NM_001286728	Mm.210787
TC0600000664.mm.1	-34.85	0.000154	-19.32	0.009354	-16.25	0.042457	Aqp1	aquaporin 1	+	NM_007472	chr6	55336299 - 55348555	Coding		55336299	55348555	70	6 B3|6 27.38 cM	11826	NM_007472	RefSeq	Mus musculus aquaporin 1 (Aqp1), mRNA.	chr6	100	100	0		0	NM_007472	Q02013	NM_007472	Mm.18625
TC0600001296.mm.1	-5.78	0.000181	-2.9	0.001456	-2.4	0.010146	2015-03-08	membrane-associated ring finger (C3HC4) 8	+	NM_027920	chr6	116338022 - 116409542	Complex		116338022	116409542	274	6|6	71779	NM_027920	RefSeq	Mus musculus membrane-associated ring finger (C3HC4) 8 (March8), mRNA.	chr6	100	100	0		0	NM_027920	Q9DBD2	NM_027920	Mm.27064
TC0600002053.mm.1	-4.26	0.004101	-4.82	0.002618	-2.65	0.016837	Gm13862	predicted gene 13862	-	ENSMUST00000121220	chr6	34810631 - 34810827	Pseudogene		34810631	34810827	30			ENSMUST00000121220	ENSEMBL	havana:known chromosome:GRCm38:6:34810631:34810827:-1 gene:ENSMUSG00000082118 gene_biotype:pseudogene transcript_biotype:processed_pseudogene	chr6	100	100	0		0
TC0600002213.mm.1	-3.72	0.01059	-3.55	0.006508	-2.84	0.022761	Rpl35a-ps7	ribosomal protein L35A, pseudogene 7	-	ENSMUST00000080603	chr6	47815300 - 47815632	Pseudogene		47815300	47815632	30			ENSMUST00000080603	ENSEMBL	ensembl_havana_transcript:known chromosome:GRCm38:6:47815300:47815632:-1 gene:ENSMUSG00000094557 gene_biotype:pseudogene transcript_biotype:processed_pseudogene	chr6	100	100	0		0
TC0700000058.mm.1	-3.97	0.000415	-3.1	0.005057	-2.71	0.008935	Epn1	epsin 1	+	NM_001252454	chr7	5080217 - 5098178	Complex		5080217	5098178	215	7 A1|7	13854	NM_001252454	RefSeq	Mus musculus epsin 1 (Epn1), transcript variant 2, mRNA.	chr7	100	100	0		0	NM_001252454	Q80VP1	NM_001252454	Mm.3091
TC0700000630.mm.1	-3.82	0.002617	-3.95	0.005256	-2.17	0.0316	Gm12778	predicted gene 12778	+	ENSMUST00000122341	chr7	34175712 - 34176044	Pseudogene		34175712	34176044	30			ENSMUST00000122341	ENSEMBL	havana:known chromosome:GRCm38:7:34175712:34176044:1 gene:ENSMUSG00000081491 gene_biotype:pseudogene transcript_biotype:processed_pseudogene	chr7	100	100	0		0
TC0700001416.mm.1	-5.46	0.034434	-9.46	0.001622	-3.62	0.041066			+		chr7	100675088 - 100679995	NonCoding		100675088	100679995	50			KnowTID_00006616	Luo lincRNA	Non-coding transcript identified by Luo, et al.	chr7	100	100	0		0
TC0700001845.mm.1	-8.22	0.002599	-12.89	0.002579	-5.96	0.002338	Mir684-1	microRNA 684-1	+	uc012fue.1	chr7	127398916 - 127399000	Complex		127398916	127399000	30	2|2	735274	uc012fue.1	UCSC Genes	Mus musculus microRNA 684-1 (Mir684-1), microRNA.	chr7	100	100	0		0
TC0700004332.mm.1	-4.6	0.000545	-3.55	0.001017	-3.67	0.01508	Gm166	predicted gene 166	-	NM_001033040	chr7	127582383 - 127588595	Coding		127582383	127588595	98	7 F3|7	233899	NM_001033040	RefSeq	Mus musculus predicted gene 166 (Gm166), mRNA.	chr7	100	100	0		0	NM_001033040	Q6NZQ0	NM_001033040	Mm.25220
TC0700004451.mm.1	-4.24	0.001023	-2.83	0.003294	-3.18	0.019675	Mki67	antigen identified by monoclonal antibody Ki 67	-	NM_001081117	chr7	135689788 - 135716379	Complex		135689788	135716379	160	7|7 F3-F5	17345	NM_001081117	RefSeq	Mus musculus antigen identified by monoclonal antibody Ki 67 (Mki67), mRNA.	chr7	100	100	0		0	NM_001081117	E9PVX6	NM_001081117	Mm.4078
TC0800000042.mm.1	-5.41	0.00024	-5.57	0.010714	-2.61	0.017114			+		chr8	4778042 - 4778269	Coding		4778042	4778269	30			XM_889268	MGI/Jackson Lab	[retired] PREDICTED: predicted gene 6334 (Gm6334), mRNA.	chr8	100	100	0		0
TC0800003223.mm.1	-2.52	0.015728	-2.3	0.001124	-3.01	0.009496			+		chr8	20589327 - 20595540	NonCoding		20589327	20595540	30			uc029wrl.1	UCSC Genes	Mus musculus 16 days embryo head cDNA, RIKEN full-length enriched library, clone:C130084F15 product:unclassifiable, full insert sequence.	chr8	100	100	0		0
TC0800000937.mm.1	-6.39	0.00102	-4.35	0.001641	-3.3	0.003112	Asf1b	anti-silencing function 1B histone chaperone	+	NM_024184	chr8	83955507 - 83970197	Complex		83955507	83970197	60	8 C3|8	66929	NM_024184	RefSeq	Mus musculus anti-silencing function 1B histone chaperone (Asf1b), mRNA.	chr8	100	100	0		0	NM_024184	Q9DAP7	NM_024184	Mm.29680
TC0800001494.mm.1	-3.15	0.000373	-3.43	0.001242	-2.59	0.0004	Trappc2l	trafficking protein particle complex 2-like	+	NM_021502	chr8	122611626 - 122615591	Coding		122611626	122615591	50	8 E1|8	59005	NM_021502	RefSeq	Mus musculus trafficking protein particle complex 2-like (Trappc2l), mRNA.	chr8	100	100	0		0	NM_021502	Q9JME7	NM_021502	Mm.38746
TC0800002835.mm.1	-29.75	1.2e-05	-8.05	0.000873	-7.25	0.003514	Ranbp10	RAN binding protein 10	-	NM_145824	chr8	105768308 - 105827350	Complex		105768308	105827350	160	8 D3|8	74334	NM_145824	RefSeq	Mus musculus RAN binding protein 10 (Ranbp10), mRNA.	chr8	100	100	0		0	NM_145824	Q6VN19	NM_145824	Mm.4206
TC0800003064.mm.1	-4.03	0.000502	-3.58	0.005792	-4.01	0.0231	Gm17709	predicted gene, 17709	-	ENSMUST00000168516	chr8	121972727 - 121973822	Pseudogene		121972727	121973822	30			ENSMUST00000168516	ENSEMBL	[retired] cdna:pseudogene chromosome:GRCm38:8:121972727:121973822:-1 gene:ENSMUSG00000091952 gene_biotype:pseudogene transcript_biotype:pseudogene	chr8	100	100	0		0
TC0900000819.mm.1	-4.23	0.00966	-3.73	0.001994	-3.66	0.008943	Tipin	timeless interacting protein	+	NM_025372	chr9	64281607 - 64304794	Coding		64281607	64304794	74	9 D|9 34.6 cM	66131	NM_025372	RefSeq	Mus musculus timeless interacting protein (Tipin), mRNA.	chr9	100	100	0		0	NM_025372	Q91WA1	NM_025372	Mm.196219
TC0900000857.mm.1	-5.33	0.003374	-4.32	0.000744	-3.5	0.005436			+		chr9	65904679 - 65908381	NonCoding		65904679	65908381	49			NONMMUT069643	NONCODE	Non-coding transcript identified by NONCODE: Antisense	chr9	100	100	0		0
TC0900001160.mm.1	-4.73	0.044156	-2.57	0.016007	-2.05	0.004774	Gm22866	predicted gene, 22866	+	ENSMUST00000083947	chr9	90351995 - 90352171	NonCoding		90351995	90352171	30			ENSMUST00000083947	ENSEMBL	ncrna:known chromosome:GRCm38:9:90351995:90352171:1 gene:ENSMUSG00000065881 gene_biotype:snRNA transcript_biotype:snRNA	chr9	100	100	0		0
TC0900001195.mm.1	-7.39	0.000117	-2.54	0.007333	-2.13	0.037673	Paqr9	progestin and adipoQ receptor family member IX	+	NM_198414	chr9	95559817 - 95562121	Complex		95559817	95562121	30	9 E3.3|9	75552	NM_198414	RefSeq	Mus musculus progestin and adipoQ receptor family member IX (Paqr9), mRNA.	chr9	100	100	0		0	NM_198414	Q6TCG2	NM_198414	Mm.151485
TC0900001403.mm.1	-5.09	0.000785	-3.72	0.006602	-2.83	0.010928	Usp4	ubiquitin specific peptidase 4 (proto-oncogene)	+	NM_011678	chr9	108347831 - 108392529	Complex		108347831	108392529	260	9 F2|9 59.25 cM	22258	NM_011678	RefSeq	Mus musculus ubiquitin specific peptidase 4 (proto-oncogene) (Usp4), mRNA.	chr9	100	100	0		0	NM_011678	P35123	NM_011678	Mm.3974
TC0900001768.mm.1	-4.79	0.000113	-3.31	0.000737	-2.99	0.019862	Endod1	endonuclease domain containing 1	-	NM_028013	chr9	14353990 - 14381507	Coding		14353990	14381507	60	9|9 A3	71946	NM_028013	RefSeq	Mus musculus endonuclease domain containing 1 (Endod1), mRNA.	chr9	100	100	0		0	NM_028013	Q8C522	NM_028013	Mm.41423
TC0900002824.mm.1	-2.56	0.005482	-3.22	0.003188	-2.03	0.011707	Gm16200	predicted gene 16200	-	ENSMUST00000120385	chr9	90221295 - 90221625	Pseudogene		90221295	90221625	30			ENSMUST00000120385	ENSEMBL	havana:known chromosome:GRCm38:9:90221295:90221625:-1 gene:ENSMUSG00000081520 gene_biotype:pseudogene transcript_biotype:processed_pseudogene	chr9	100	100	0		0
TC0900003074.mm.1	-3.24	2e-06	-2.96	0.000984	-3.92	5e-06	Tma7	translational machinery associated 7 homolog (S. cerevisiae)	-	NM_183250	chr9	109077988 - 109082381	Coding		109077988	109082381	53	9 F2|9	66167	NM_183250	RefSeq	Mus musculus translational machinery associated 7 homolog (S. cerevisiae) (Tma7), mRNA.	chr9	100	100	0		0	NM_183250	Q8K003	NM_183250	Mm.2395
TC0X00000067.mm.1	-8.22	0.002599	-12.89	0.002579	-5.96	0.002338	Mir684-1	microRNA 684-1	+	uc012hej.1	chrX	7753089 - 7753173	Complex		7753089	7753173	30	2|2	735274	uc012hej.1	UCSC Genes	Mus musculus microRNA 684-1 (Mir684-1), microRNA.	chrX	100	100	0		0
TC0X00000113.mm.1	-4.69	0.000819	-3.82	0.001558	-2.52	0.006308	Gm14863	predicted gene 14863	+	ENSMUST00000119648	chrX	9344026 - 9344332	Complex		9344026	9344332	30			ENSMUST00000119648	ENSEMBL	havana:known chromosome:GRCm38:X:9344026:9344332:1 gene:ENSMUSG00000083608 gene_biotype:pseudogene transcript_biotype:processed_pseudogene	chrX	100	100	0		0
TC0X00000864.mm.1	-3.63	0.000448	-3.78	0.000136	-3.2	0.037683	Gm14788	predicted gene 14788	+	ENSMUST00000119457	chrX	91289277 - 91289651	Pseudogene		91289277	91289651	30			ENSMUST00000119457	ENSEMBL	havana:known chromosome:GRCm38:X:91289277:91289651:1 gene:ENSMUSG00000081235 gene_biotype:pseudogene transcript_biotype:processed_pseudogene	chrX	100	100	0		0
TC0X00001177.mm.1	-2.26	0.014831	-2.21	0.004415	-2.92	0.021812	Gm14928	predicted gene 14928	+	ENSMUST00000120198	chrX	120178939 - 120179415	Pseudogene		120178939	120179415	30			ENSMUST00000120198	ENSEMBL	havana:known chromosome:GRCm38:X:120178939:120179415:1 gene:ENSMUSG00000082718 gene_biotype:pseudogene transcript_biotype:processed_pseudogene	chrX	100	100	0		0
TC0X00001369.mm.1	-4.86	0.000627	-3.98	0.000166	-2.13	0.0117	Gm8061	predicted gene 8061	+	ENSMUST00000122380	chrX	139358468 - 139359257	Pseudogene		139358468	139359257	30			ENSMUST00000122380	ENSEMBL	havana:known chromosome:GRCm38:X:139358468:139359257:1 gene:ENSMUSG00000084205 gene_biotype:pseudogene transcript_biotype:processed_pseudogene	chrX	100	100	0		0
TC0X00002109.mm.1	-3.04	0.007134	-2.13	0.007305	-2.22	0.041317			-		chrX	41800050 - 41801590	NonCoding		41800050	41801590	30			NONMMUT072215	NONCODE	Non-coding transcript identified by NONCODE: Sense No Exonic	chrX	100	100	0		0
TC0X00002757.mm.1	-5.96	0.001675	-5.39	0.000756	-3.88	0.034954	Gm9115	predicted gene 9115	-	ENSMUST00000120192	chrX	102724402 - 102725749	Pseudogene		102724402	102725749	30			ENSMUST00000120192	ENSEMBL	havana:known chromosome:GRCm38:X:102724402:102725749:-1 gene:ENSMUSG00000080845 gene_biotype:pseudogene transcript_biotype:processed_pseudogene	chrX	100	100	0		0
TC0X00002886.mm.1	-3.78	0.001536	-2.7	0.012157	-2.65	0.040203	Gm1866	predicted gene 1866	-	ENSMUST00000120701	chrX	114592048 - 114592524	Pseudogene		114592048	114592524	30			ENSMUST00000120701	ENSEMBL	ensembl_havana_transcript:known chromosome:GRCm38:X:114592048:114592524:-1 gene:ENSMUSG00000082070 gene_biotype:pseudogene transcript_biotype:processed_pseudogene	chrX	100	100	0		0
TC0X00003125.mm.1	-2.53	8.4e-05	-2.87	0.006048	-2.19	0.040551	Gm2214	predicted gene 2214	-	ENSMUST00000121333	chrX	144320926 - 144321255	Pseudogene		144320926	144321255	30			ENSMUST00000121333	ENSEMBL	havana:known chromosome:GRCm38:X:144320926:144321255:-1 gene:ENSMUSG00000080922 gene_biotype:pseudogene transcript_biotype:processed_pseudogene	chrX	100	100	0		0
TC1000000532.mm.1	-19.36	0.000174	-12.51	0.001148	-5.95	0.004083			+		chr10	59381959 - 59382719	NonCoding		59381959	59382719	30			KnowTID_00000728	Luo lincRNA	Non-coding transcript identified by Luo, et al.	chr10	100	100	0		0
TC1000001040.mm.1	-3.3	0.000284	-2.11	0.00785	-2.03	0.039873	Fbxo7	F-box protein 7	+	NM_153195	chr10	86021906 - 86051873	Complex		86021906	86051873	186	10 C1|10	69754	NM_153195	RefSeq	Mus musculus F-box protein 7 (Fbxo7), mRNA.	chr10	100	100	0		0	NM_153195	Q3U7U3	NM_153195	Mm.44236
TC1000001270.mm.1	-2.83	0.000264	-2.4	0.000321	-2.85	0.001193	Pawr	PRKC, apoptosis, WT1, regulator	+	NM_054056	chr10	108332189 - 108414391	Coding		108332189	108414391	90	10 D1|10	114774	NM_054056	RefSeq	Mus musculus PRKC, apoptosis, WT1, regulator (Pawr), mRNA.	chr10	100	100	0		0	NM_054056	Q925B0	NM_054056	Mm.391419
TC1000001650.mm.1	-8.22	0.002599	-12.89	0.002579	-5.96	0.002338	Mir684-1	microRNA 684-1	+	uc011xql.1	chr10	129665755 - 129665839	Complex		129665755	129665839	30	2|2	735274	uc011xql.1	UCSC Genes	Mus musculus microRNA 684-1 (Mir684-1), microRNA.	chr10	100	100	0		0
TC1000002729.mm.1	-4.27	0.000638	-3.01	0.004983	-2.68	0.027113	Nudt4	nudix (nucleoside diphosphate linked moiety X)-type motif 4	-	NM_027722	chr10	95547007 - 95564167	Coding		95547007	95564167	70	10|10	71207	NM_027722	RefSeq	Mus musculus nudix (nucleoside diphosphate linked moiety X)-type motif 4 (Nudt4), mRNA.	chr10	100	100	0		0	NM_027722	Q8R2U6	NM_027722	Mm.24397
TC1100000090.mm.1	-5.4	9.7e-05	-4.51	0.004324	-2.66	0.004516	Gm11401	predicted gene 11401	+	ENSMUST00000117212	chr11	6242378 - 6242721	Complex		6242378	6242721	30			ENSMUST00000117212	ENSEMBL	havana:known chromosome:GRCm38:11:6242378:6242721:1 gene:ENSMUSG00000081153 gene_biotype:pseudogene transcript_biotype:processed_pseudogene	chr11	100	100	0		0
TC1100000333.mm.1	-6.54	0.000568	-3.09	0.023066	-5.72	0.01209	Snrnp25	small nuclear ribonucleoprotein 25 (U11/U12)	+	NM_030093	chr11	32205415 - 32208996	Complex		32205415	32208996	77	11 A4|11	78372	NM_030093	RefSeq	Mus musculus small nuclear ribonucleoprotein 25 (U11/U12) (Snrnp25), mRNA.	chr11	100	100	0		0	NM_030093	Q8VIK1	NM_030093	Mm.29952
TC1100000711.mm.1	-16.72	0.000244	-9.53	0.010234	-6.83	0.045007	Btnl10	butyrophilin-like 10	+	NM_138678	chr11	58917908 - 58927158	Coding		58917908	58927158	110	11 B1.3|11	192194	NM_138678	RefSeq	Mus musculus butyrophilin-like 10 (Btnl10), mRNA.	chr11	100	100	0		0	NM_138678	Q9JK39	NM_138678	Mm.22540
TC1100000884.mm.1	-3.07	0.002814	-3.55	0.002876	-2.68	0.00275	Rpl26	ribosomal protein L26	+	NM_009080	chr11	68901566 - 68906989	Ribosomal		68901566	68906989	80	11 B3|11	19941	NM_009080	RefSeq	Mus musculus ribosomal protein L26 (Rpl26), mRNA.	chr11	100	100	0		0	NM_009080	P61255	NM_009080	Mm.306548
TC1100001619.mm.1	-7.4	8.8e-05	-4.41	0.000844	-2.12	0.000975	Gm11598	predicted gene 11598	+	ENSMUST00000119257	chr11	100243273 - 100243629	Pseudogene		100243273	100243629	30			ENSMUST00000119257	ENSEMBL	havana:known chromosome:GRCm38:11:100243273:100243629:1 gene:ENSMUSG00000082456 gene_biotype:pseudogene transcript_biotype:processed_pseudogene	chr11	100	100	0		0
TC1100002062.mm.1	-4.5	1.5e-05	-2.49	0.018643	-3.16	0.03191	Narf	nuclear prelamin A recognition factor	+	NM_026272	chr11	121237236 - 121255856	Complex		121237236	121255856	180	11 E2|11	67608	NM_026272	RefSeq	Mus musculus nuclear prelamin A recognition factor (Narf), mRNA.	chr11	100	100	0		0	NM_026272	Q9CYQ7	NM_026272	Mm.291832
TC1100002438.mm.1	-3.09	0.001473	-2.59	0.000127	-2.03	0.012911	Acyp2	acylphosphatase 2, muscle type	-	NM_029344	chr11	30505991 - 30649587	Coding		30505991	30649587	40	11 A4|11	75572	NM_029344	RefSeq	Mus musculus acylphosphatase 2, muscle type (Acyp2), mRNA.	chr11	100	100	0		0	NM_029344	P56375	NM_029344	Mm.390319
TC1100002606.mm.1	-12.96	0.000292	-8.82	0.000117	-5.47	0.002621	Gm12168	predicted gene 12168	-	ENSMUST00000119051	chr11	46450980 - 46451347	Complex		46450980	46451347	30			ENSMUST00000119051	ENSEMBL	havana:known chromosome:GRCm38:11:46450980:46451347:-1 gene:ENSMUSG00000082530 gene_biotype:pseudogene transcript_biotype:processed_pseudogene	chr11	100	100	0		0
TC1100002836.mm.1	-6.29	0.000421	-5.18	0.008096	-3.16	0.002797	Rnf187	ring finger protein 187	-	NM_022423	chr11	58932288 - 58938916	Coding		58932288	58938916	40	11|11 B2	108660	NM_022423	RefSeq	Mus musculus ring finger protein 187 (Rnf187), mRNA.	chr11	100	100	0		0	NM_022423	Q8BFX1	NM_022423	Mm.249986
TC1100003211.mm.1	-8.22	0.002599	-12.89	0.002579	-5.96	0.002338	Mir684-1	microRNA 684-1	-	uc011xzf.1	chr11	75065907 - 75065991	Complex		75065907	75065991	30	2|2	735274	uc011xzf.1	UCSC Genes	Mus musculus microRNA 684-1 (Mir684-1), microRNA.	chr11	100	100	0		0
TC1100004035.mm.1	-5.39	0.001653	-4.32	0.000322	-2.72	0.032465	Fam104a	family with sequence similarity 104, member A	-	NM_138598	chr11	113661319 - 113684155	Coding		113661319	113684155	70	11 E2|11 79.12 cM	28081	NM_138598	RefSeq	Mus musculus family with sequence similarity 104, member A (Fam104a), mRNA.	chr11	100	100	0		0	NM_138598	Q3TY58	NM_138598	Mm.351688
TC1200000627.mm.1	-4.73	0.00814	-2.61	0.045175	-3.85	0.019224			+		chr12	72789012 - 72789474	NonCoding		72789012	72789474	30			NONMMUT014603	NONCODE	Non-coding transcript identified by NONCODE: Sense No Exonic	chr12	100	100	0		0
TC1200001051.mm.1	-5.76	0.000525	-2.34	0.038156	-2.87	0.000866	Glrx5	glutaredoxin 5 homolog (S. cerevisiae)	+	NM_028419	chr12	105032669 - 105040910	Coding		105032669	105040910	30	12 E|12	73046	NM_028419	RefSeq	Mus musculus glutaredoxin 5 homolog (S. cerevisiae) (Glrx5), mRNA.	chr12	100	100	0		0	NM_028419	Q80Y14	NM_028419	Mm.490286
TC1200001875.mm.1	-5.12	0.000345	-3.05	0.000984	-4.04	0.005786	Cdkl1	cyclin-dependent kinase-like 1 (CDC2-related kinase)	-	NM_183294	chr12	69746848 - 69790707	Coding		69746848	69790707	110	12 C2|12	71091	NM_183294	RefSeq	Mus musculus cyclin-dependent kinase-like 1 (CDC2-related kinase) (Cdkl1), mRNA.	chr12	100	100	0		0	NM_183294	Q8CEQ0	NM_183294	Mm.132325
TC1200001953.mm.1	-11.93	4.5e-05	-2.47	0.012195	-4.6	0.048601	Sptb	spectrin beta, erythrocytic	-	NM_013675	chr12	76580488 - 76710547	Complex		76580488	76710547	419	12 C3|12 33.73 cM	20741	NM_013675	RefSeq	Mus musculus spectrin beta, erythrocytic (Sptb), mRNA.	chr12	100	100	0		0	NM_013675	P15508	NM_013675	Mm.32881
TC1200002251.mm.1	-3.58	0.012344	-3.51	0.018878	-3.64	0.013049	Lgmn	legumain	-	NM_011175	chr12	102394084 - 102439813	Complex		102394084	102439813	180	12 E|12	19141	NM_011175	RefSeq	Mus musculus legumain (Lgmn), mRNA.	chr12	100	100	0		0	NM_011175	O89017	NM_011175	Mm.17185
TC1300000332.mm.1	-3.42	0.003603	-3.54	0.001755	-2.22	0.044663	Agtr1a	angiotensin II receptor, type 1a	+	NM_177322	chr13	30336356 - 30382867	Complex		30336356	30382867	50	13 A3.2|13 13.19 cM	11607	NM_177322	RefSeq	Mus musculus angiotensin II receptor, type 1a (Agtr1a), mRNA.	chr13	100	100	0		0	NM_177322	P29754	NM_177322	Mm.35062
TC1300000762.mm.1	-2.47	0.00801	-2.38	0.000724	-2.07	0.003826	Gm25448	predicted gene, 25448	+	ENSMUST00000180065	chr13	62791507 - 62791613	NonCoding		62791507	62791613	30			ENSMUST00000180065	ENSEMBL	ncrna:known chromosome:GRCm38:13:62791507:62791613:1 gene:ENSMUSG00000095825 gene_biotype:snRNA transcript_biotype:snRNA	chr13	100	100	0		0
TC1300000800.mm.1	-3.61	0.022439	-2.3	0.003779	-5.7	0.018677	Zfp640	zinc finger protein 640	+	uc007qzl.1	chr13	65897172 - 65906582	NonCoding		65897172	65906582	40	13 B3|13	386626	uc007qzl.1	UCSC Genes	Mus musculus blastocyst blastocyst cDNA, RIKEN full-length enriched library, clone:I1C0013E13 product:hypothetical Zn-finger, C2H2 type/KRAB box containing protein, full insert sequence.	chr13	100	100	0		0	uc007qzl.1	E9Q1C9	uc007qzl.1	Mm.425832
TC1300000804.mm.1	-2.17	0.020875	-2.11	0.005676	-3.45	0.012376	LOC100861707	zinc finger protein 120-like	+	XM_003688900	chr13	66155899 - 66177669	Complex		66155899	66177669	90		100861707	XM_003688900	RefSeq	[retired] PREDICTED: Mus musculus zinc finger protein 120-like (LOC100861707), mRNA.	chr13	100	100	0		0
TC1300001211.mm.1	-6.4	0.003604	-7.35	0.006379	-4.56	0.033146	Rps3a3	ribosomal protein S3A3	+	ENSMUST00000074680	chr13	108670580 - 108671440	Ribosomal		108670580	108671440	30			ENSMUST00000074680	ENSEMBL	havana:known chromosome:GRCm38:13:108670603:108671397:1 gene:ENSMUSG00000059751 gene_biotype:pseudogene transcript_biotype:processed_pseudogene	chr13	100	100	0		0	ENSMUST00000074680	D3Z7W7
TC1300001396.mm.1	-3.64	0.001593	-4.58	0.016129	-2.47	0.021631	Gm10029	predicted gene 10029	-	XM_001473099	chr13	6662562 - 6662894	Pseudogene		6662562	6662894	30	13 A1|13	100039532	XM_001473099	RefSeq	PREDICTED: Mus musculus predicted gene 10029 (Gm10029), mRNA.	chr13	100	100	0		0
TC1300002219.mm.1	-2.75	0.027948	-2.01	0.00029	-4.63	0.015831			-		chr13	65660143 - 65699184	NonCoding		65660143	65699184	60			KnowTID_00002091	Luo lincRNA	Non-coding transcript identified by Luo, et al.	chr13	100	100	0		0
TC1300002224.mm.1	-3.57	0.002767	-4.92	2.6e-05	-8.52	0.012558			-		chr13	66161348 - 66161755	NonCoding		66161348	66161755	30			KnowTID_00002095	Luo lincRNA	Non-coding transcript identified by Luo, et al.	chr13	100	100	0		0
TC1300002226.mm.1	-2.98	0.021535	-2.44	0.000395	-3.86	0.002828	Gm10772	predicted gene 10772	-	ENSMUST00000167981	chr13	66227319 - 66227573	Coding		66227319	66227573	30			ENSMUST00000167981	ENSEMBL	ensembl:known chromosome:GRCm38:13:66227319:66227573:-1 gene:ENSMUSG00000091347 gene_biotype:protein_coding transcript_biotype:protein_coding	chr13	100	100	0		0	ENSMUST00000167981	F7AIG4
TC1300002228.mm.1	-3.13	0.021284	-2.53	0.006576	-4.43	0.014329	Zfp640	zinc finger protein 640	-	ENSMUST00000071320	chr13	66282476 - 66698234	Complex		66282476	66698234	106			ENSMUST00000071320	ENSEMBL	ensembl:known chromosome:GRCm38:13:66670769:66673330:-1 gene:ENSMUSG00000074830 gene_biotype:protein_coding transcript_biotype:protein_coding	chr13	100	100	0		0	ENSMUST00000071320	L7N452	uc007qzs.1	Mm.425832
TC1300002235.mm.1	-3.09	0.018102	-2.3	0.011278	-4.85	0.019468	Zfp640	zinc finger protein 640	-	ENSMUST00000079229	chr13	66852174 - 66854872	Coding		66852174	66854872	40	13 B3|13	386626	ENSMUST00000079229	ENSEMBL	ensembl:known chromosome:GRCm38:13:66852174:66854872:-1 gene:ENSMUSG00000071295 gene_biotype:protein_coding transcript_biotype:protein_coding	chr13	100	100	0		0	ENSMUST00000079229	E9Q1C9	ENSMUST00000079229	Mm.425832
TC1300002491.mm.1	-4.28	0.044349	-5.94	0.012667	-4.46	0.035182	Gm10260	predicted gene 10260	-	ENSMUST00000074072	chr13	97760130 - 97760588	Coding		97760130	97760588	30			ENSMUST00000074072	ENSEMBL	ensembl:known chromosome:GRCm38:13:97760130:97760588:-1 gene:ENSMUSG00000069117 gene_biotype:protein_coding transcript_biotype:protein_coding	chr13	100	100	0		0	ENSMUST00000074072	F6YVP7
TC1400002147.mm.1	-3.41	0.003388	-3.29	0.005465	-3.08	0.014932			-		chr14	57577775 - 57580596	NonCoding		57577775	57580596	30			KnowTID_00002479	Luo lincRNA	Non-coding transcript identified by Luo, et al.	chr14	100	100	0		0
TC1400002400.mm.1	-4.04	0.00432	-3.33	0.002725	-2.68	0.020516	Gm6984	predicted gene 6984	-	ENSMUST00000081138	chr14	73953922 - 73955586	Pseudogene		73953922	73955586	30			ENSMUST00000081138	ENSEMBL	[retired] cdna:pseudogene chromosome:GRCm38:14:73953922:73955586:-1 gene:ENSMUSG00000057886 gene_biotype:pseudogene transcript_biotype:processed_pseudogene	chr14	100	100	0		0	ENSMUST00000181108	P23198	ENSMUST00000181108	Mm.280968
TC1400002521.mm.1	-5.02	0.003048	-5.18	0.015432	-3.91	0.033723	Rps3a2	ribosomal protein S3A2	-	ENSMUST00000074245	chr14	88122971 - 88123833	Ribosomal		88122971	88123833	30			ENSMUST00000074245	ENSEMBL	havana:known chromosome:GRCm38:14:88123017:88123808:-1 gene:ENSMUSG00000062611 gene_biotype:pseudogene transcript_biotype:processed_pseudogene	chr14	100	100	0		0	ENSMUST00000074245	D3Z6C3
TC1400002598.mm.1	-5.33	0.002909	-6.67	0.000663	-6.38	0.002409	Mzt1	mitotic spindle organizing protein 1	-	NM_175245	chr14	99034544 - 99046136	Coding		99034544	99046136	41	14 E2.2|14	76789	NM_175245	RefSeq	Mus musculus mitotic spindle organizing protein 1 (Mzt1), mRNA.	chr14	100	100	0		0	NM_175245	Q8BUR9	NM_175245	Mm.38912
TC1500000175.mm.1	-5.6	0.000303	-2.56	0.000687	-2.28	0.017121	Ank	progressive ankylosis	+	NM_020332	chr15	27466677 - 27594909	Complex		27466677	27594909	160	15 B1|15 10.23 cM	11732	NM_020332	RefSeq	Mus musculus progressive ankylosis (Ank), mRNA.	chr15	100	100	0		0	NM_020332	Q9JHZ2	NM_020332	Mm.265264
TC1500001252.mm.1	-2.47	0.00801	-2.38	0.000724	-2.07	0.003826	Gm24713	predicted gene, 24713	-	ENSMUST00000178850	chr15	18009263 - 18009369	NonCoding		18009263	18009369	30			ENSMUST00000178850	ENSEMBL	ncrna:known chromosome:GRCm38:15:18009263:18009369:-1 gene:ENSMUSG00000096339 gene_biotype:snRNA transcript_biotype:snRNA	chr15	100	100	0		0
TC1500001689.mm.1	-10.26	0.000644	-3.64	0.003487	-4.66	0.010534	Ago2	argonaute RISC catalytic subunit 2	-	NM_153178	chr15	73095844 - 73184947	Complex		73095844	73184947	305	15 D3|15	239528	NM_153178	RefSeq	Mus musculus argonaute RISC catalytic subunit 2 (Ago2), mRNA.	chr15	100	100	0		0	NM_153178	Q8CJG0	NM_153178	Mm.490340
TC1600000002.mm.1	-2.29	0.015986	-2.54	0.01882	-3.1	0.006753			+		chr16	3113752 - 3116673	NonCoding		3113752	3116673	30			NONMMUT025184	NONCODE	Non-coding transcript identified by NONCODE: Linc	chr16	100	100	0		0
TC1600001181.mm.1	-5.19	0.005631	-3.74	0.012049	-2.56	0.006844	Gm10247	predicted gene 10247	-	ENSMUST00000090395	chr16	8922057 - 8922389	Pseudogene		8922057	8922389	30			ENSMUST00000090395	ENSEMBL	ensembl:known chromosome:GRCm38:16:8922057:8922389:-1 gene:ENSMUSG00000068674 gene_biotype:pseudogene transcript_biotype:processed_pseudogene	chr16	100	100	0		0
TC1700000174.mm.1	-3.96	0.014742	-2.53	0.003182	-4.54	0.01212			+		chr17	15000078 - 15000937	NonCoding		15000078	15000937	30			NONMMUT028345	NONCODE	Non-coding transcript identified by NONCODE: Antisense	chr17	100	100	0		0
TC1700000175.mm.1	-3.32	0.007733	-2.14	0.000914	-3.58	9.1e-05			+		chr17	15005664 - 15006241	NonCoding		15005664	15006241	30			NONMMUT028346	NONCODE	Non-coding transcript identified by NONCODE: Antisense	chr17	100	100	0		0
TC1700000975.mm.1	-2.24	0.00199	-2.11	0.001378	-2.09	0.020157	Kat2b	K(lysine) acetyltransferase 2B	+	NM_001190846	chr17	53566861 - 53672721	Complex		53566861	53672721	301	17 C|17 27.86 cM	18519	NM_001190846	RefSeq	Mus musculus K(lysine) acetyltransferase 2B (Kat2b), transcript variant 2, mRNA.	chr17	100	100	0		0	NM_001190846	Q9JHD1	NM_001190846	Mm.255025
TC1700001553.mm.1	-3.2	0.026305	-4.3	0.002969	-3.04	0.020988	Gm26384	predicted gene, 26384	-	ENSMUST00000102183	chr17	21284103 - 21284212	NonCoding		21284103	21284212	30			ENSMUST00000102183	ENSEMBL	ncrna:known chromosome:GRCm38:17:21284103:21284212:-1 gene:ENSMUSG00000076137 gene_biotype:miRNA transcript_biotype:miRNA	chr17	100	100	0		0
TC1700001779.mm.1	-4.97	0.018301	-3.8	0.021618	-2.53	0.0172	Rpl35a-ps3	ribosomal protein L35A, pseudogene 3	-	ENSMUST00000147311	chr17	29136972 - 29137304	Pseudogene		29136972	29137304	30			ENSMUST00000147311	ENSEMBL	ensembl_havana_transcript:known chromosome:GRCm38:17:29136972:29137304:-1 gene:ENSMUSG00000067575 gene_biotype:pseudogene transcript_biotype:processed_pseudogene	chr17	100	100	0		0
TC1700002135.mm.1	-2.66	0.000363	-2.74	0.000522	-2.03	0.004027	Enpp4	ectonucleotide pyrophosphatase/phosphodiesterase 4	-	NM_199016	chr17	44096308 - 44105809	Complex		44096308	44105809	90	17 B3|17	224794	NM_199016	RefSeq	Mus musculus ectonucleotide pyrophosphatase/phosphodiesterase 4 (Enpp4), mRNA.	chr17	100	100	0		0	NM_199016	Q8BTJ4	NM_199016	Mm.255971
TC1800001507.mm.1	-3.95	0.000554	-2.49	0.001343	-2.42	0.009846	Spire1	spire homolog 1 (Drosophila)	-	NM_176832	chr18	67488209 - 67610790	Complex		67488209	67610790	260	18 E1|18	68166	NM_176832	RefSeq	Mus musculus spire homolog 1 (Drosophila) (Spire1), transcript variant 2, mRNA.	chr18	100	100	0		0	NM_176832	Q52KF3	NM_176832	Mm.208723
TC1900000028.mm.1	-7.39	7e-06	-5.76	0.001034	-4.35	0.002059	Tmem134	transmembrane protein 134	+	NM_001078649	chr19	4125934 - 4132307	Complex		4125934	4132307	157	19 A|19	66990	NM_001078649	RefSeq	Mus musculus transmembrane protein 134 (Tmem134), transcript variant 1, mRNA.	chr19	100	100	0		0	NM_001078649	Q8R0J4	NM_001078649	Mm.276255
TC1900000188.mm.1	-4.25	0.000387	-2.56	0.004981	-2.35	0.049075	Fads1	fatty acid desaturase 1	+	NM_146094	chr19	10182888 - 10196874	Coding		10182888	10196874	149	19 A|19	76267	NM_146094	RefSeq	Mus musculus fatty acid desaturase 1 (Fads1), mRNA.	chr19	100	100	0		0	NM_146094	Q920L1	NM_146094	Mm.30158
TC1900000398.mm.1	-3.03	0.000213	-2.54	0.004413	-2.24	0.005732	Cycs	cytochrome c, somatic	+	ENSMUST00000073080	chr19	24875686 - 24876634	Coding		24875686	24876634	30	6 B2.3|6 24.32 cM	13063	ENSMUST00000073080	ENSEMBL	ensembl:known chromosome:GRCm38:19:24875686:24876634:1 gene:ENSMUSG00000058927 gene_biotype:protein_coding transcript_biotype:protein_coding	chr19	100	100	0		0	ENSMUST00000073080	P62897	ENSMUST00000073080	Mm.35389
TC1900000487.mm.1	-3.21	0.019155	-2.52	0.00974	-2.18	0.023849	Gm23095	predicted gene, 23095	+	ENSMUST00000083446	chr19	33954235 - 33954341	NonCoding		33954235	33954341	30			ENSMUST00000083446	ENSEMBL	ncrna:known chromosome:GRCm38:19:33954235:33954341:1 gene:ENSMUSG00000065380 gene_biotype:snRNA transcript_biotype:snRNA	chr19	100	100	0		0
TC1900001061.mm.1	-8.44	0.000761	-14.92	0.001011	-6.44	2.4e-05			-		chr19	8479072 - 8491913	NonCoding		8479072	8491913	48			NONMMUT033780	NONCODE	Non-coding transcript identified by NONCODE: Linc	chr19	100	100	0		0
TC1900001335.mm.1	-16.51	0.001532	-20.5	0.000112	-9.68	0.003369	Gm10136	predicted pseudogene 10136	-	ENSMUST00000075049	chr19	29003405 - 29003842	Pseudogene		29003405	29003842	30			ENSMUST00000075049	ENSEMBL	[retired] cdna:known chromosome:GRCm38:19:29003405:29003842:-1 gene:ENSMUSG00000063754 gene_biotype:protein_coding transcript_biotype:protein_coding	chr19	100	100	0		0
TSUnmapped00000017.mm.1	-2.89	0.004098	-2.99	0.006643	-5.18	0.003821	2410141K09Rik	RIKEN cDNA 2410141K09 gene		NM_001290196			Coding				30	13 B3|13	76803	NM_001290196	RefSeq	Mus musculus RIKEN cDNA 2410141K09 gene (2410141K09Rik), transcript variant 1, mRNA.		100	100	0		0	NM_001290196	G3UY85	NM_001290196	Mm.183391
TSUnmapped00000028.mm.1	-2.93	0.000702	-2.77	0.004733	-2.7	0.003967	Defa-rs10	defensin, alpha, related sequence 10		NM_007845			Coding				30	8|8	13219	NM_007845	RefSeq	Mus musculus defensin, alpha, related sequence 10 (Defa-rs10), mRNA.		100	100	0		0	NM_007845	Q64263	NM_007845	Mm.423258
