# Supplementary material for: Screening of Streptococcus Suis serotype 2 resistance genes with GWAS and transcriptomic microarray analysis
Source: BMC Genomics. 2018 Dec 12;19:907. doi: 10.1186/s12864-018-5339-9 (PMC6292034; doi:10.1186/s12864-018-5339-9)
Supplement: Supplementary file 6 — Table S5. Details of GO classification. (XLSX 11 kb) [file 12864_2018_5339_MOESM6_ESM.xlsx]

## Sheet: Table S4
GO term of up-regulated genes
	ID	Description	Count	GeneRatio	geneID
GO:0008152	GO:0008152	metabolic process	25	25/56	Ppif/Alox12/Gucy1b3/Hpse/Mpl/Fcer1g/Serinc1/Pdlim1/Pnp/Dusp3/Sdpr/Atp5g2/Atp5g2/Sarnp/Bank1/Trappc2/Ilk/Dusp23/Sarnp/Chil4/Serpine2/Dad1/Lims1/Gsta2/Tpi1
GO:0002376	GO:0002376	immune system process	9	9/56	G6b/Mpl/Cd151/Fcer1g/Btla/Pnp/Dusp3/Bank1/Cd7
GO:0009987	GO:0009987	cellular process	37	37/56	Gp5/G6b/Ppif/Treml1/Alox12/Gucy1b3/Hpse/Mpl/Cd151/Rbpms2/Fcer1g/Serinc1/Btla/Pdlim1/Pnp/Dusp3/Sdpr/Capza1/Tubb1/Atp5g2/Atp5g2/Sarnp/Selenot/Ifi203/Bank1/Trappc2/Ilk/Dusp23/Sarnp/Erdr1/Fam96a/Zyx/Serpine2/Dad1/Lims1/Atox1/Tpi1
GO:0022610	GO:0022610	biological adhesion	11	11/56	Gp5/Alox12/Hpse/Btla/Pdlim1/Pnp/Dusp3/Ilk/Zyx/Serpine2/Lims1
GO:0023052	GO:0023052	signaling	16	16/56	G6b/Ppif/Treml1/Gucy1b3/Hpse/Cd151/Fcer1g/Btla/Pnp/Dusp3/Selenot/Bank1/Ilk/Zyx/Serpine2/Lims1
GO:0032501	GO:0032501	multicellular organismal process	33	33/56	Gp5/G6b/Treml1/Alox12/Hpse/Mpl/Rbpms2/Fcer1g/Gm10665/Gm10665/Pnp/Gm5728/Gm5728/Mmrn1/Dusp3/Vmn1r114/Vmn1r126/Gm4214/Gm4214/Selenot/Gm16442/Bank1/Trappc2/Ilk/Gm4216/Gm4216/Cd7/Erdr1/Serpine2/Dad1/Lims1/Gm16442/Tpi1
GO:0032502	GO:0032502	developmental process	17	17/56	Gp5/G6b/Alox12/Hpse/Mpl/Rbpms2/Fcer1g/Pnp/Dusp3/Selenot/Trappc2/Ilk/Erdr1/Serpine2/Dad1/Lims1/Tpi1
GO:0040011	GO:0040011	locomotion	5	5/56	Alox12/Cd151/Fcer1g/Ilk/Erdr1
GO:0044699	GO:0044699	single-organism process	33	33/56	Gp5/G6b/Ppif/Treml1/Alox12/Gucy1b3/Hpse/Mpl/Cd151/Rbpms2/Fcer1g/Serinc1/Btla/Pnp/Mmrn1/Dusp3/Capza1/Tubb1/Atp5g2/Atp5g2/Selenot/Bank1/Trappc2/Ilk/Cd7/Erdr1/Fam96a/Zyx/Serpine2/Dad1/Lims1/Atox1/Tpi1
GO:0048518	GO:0048518	positive regulation of biological process	12	12/56	Ppif/Alox12/Hpse/Mpl/Fcer1g/Pnp/Dusp3/Sdpr/Bank1/Ilk/Serpine2/Lims1
GO:0048519	GO:0048519	negative regulation of biological process	19	19/56	Gp5/Ppif/Treml1/Alox12/Mpl/Rbpms2/Fcer1g/Btla/Pnp/Dusp3/Capza1/Sarnp/Bank1/Ilk/Sarnp/Erdr1/Serpine2/Dad1/Lims1
GO:0050789	GO:0050789	regulation of biological process	28	28/56	Gp5/G6b/Ppif/Treml1/Alox12/Gucy1b3/Hpse/Mpl/Cd151/Rbpms2/Fcer1g/Btla/Pdlim1/Pnp/Dusp3/Sdpr/Capza1/Sarnp/Selenot/Bank1/Trappc2/Ilk/Sarnp/Erdr1/Zyx/Serpine2/Dad1/Lims1
GO:0050896	GO:0050896	response to stimulus	24	24/56	Gp5/G6b/Ppif/Treml1/Alox12/Gucy1b3/Hpse/Cd151/Fcer1g/Btla/Pnp/Mmrn1/Dusp3/Selenot/Ifi203/Bank1/Ilk/Cd7/Chil4/Zyx/Serpine2/Lims1/Gsta2/Atox1
GO:0051179	GO:0051179	localization	16	16/56	Ppif/Alox12/Cd151/Fcer1g/Serinc1/Atp5g2/Atp5g2/Sarnp/Selenot/Bank1/Ilk/Sarnp/Erdr1/Serpine2/Lims1/Atox1
GO:0065007	GO:0065007	biological regulation	32	32/56	Gp5/G6b/Ppif/Treml1/Alox12/Gucy1b3/Hpse/Mpl/Cd151/Rbpms2/Fcer1g/Serinc1/Btla/Pdlim1/Pnp/Mmrn1/Dusp3/Sdpr/Capza1/Sarnp/Selenot/Bank1/Trappc2/Ilk/Cd7/Sarnp/Erdr1/Zyx/Serpine2/Dad1/Lims1/Atox1
GO:0071840	GO:0071840	cellular component organization or biogenesis	13	13/56	Gp5/G6b/Ppif/Alox12/Mpl/Fcer1g/Pnp/Capza1/Tubb1/Ilk/Zyx/Serpine2/Lims1
GO term of down-regulated genes
	ID	Description	Count	GeneRatio	geneID
GO:0008152	GO:0008152	metabolic process	35	35/73	Kat2b/Enpp4/Fbxo7/Cycs/Pawr/Uhmk1/Fads1/Agtr1a/Rpl26/Pkig/Bag1/Rnf11/Ccna2/Nudt4/Zfp640/Hscb/Rps3a1/Lgmn/Anp32e/Glrx5/2410141K09Rik/March8/Car1/Zfp640/Tipin/Usp4/Cdkl1/E2f2/Asf1b/Rnf187/Snrnp25/Ago2/Sptb/Alad/Aqp1
GO:0009987	GO:0009987	cellular process	42	42/73	Kat2b/Enpp4/Fbxo7/Cycs/Pawr/Hist2h2bb/Uhmk1/Spire1/Fads1/Agtr1a/Rpl26/Pkig/Bag1/Rnf11/Epn1/Ccna2/Nudt4/Zfp640/Mki67/Hscb/Rps3a1/Lgmn/Anp32e/Glrx5/2410141K09Rik/March8/Car1/Zfp640/Tipin/Usp4/Cdkl1/E2f2/Asf1b/Asb1/Rnf187/Snrnp25/Mzt1/Ago2/Sptb/Ranbp10/Alad/Aqp1
GO:0023052	GO:0023052	signaling	11	11/73	Pawr/Agtr1a/Rpl26/Pkig/Epn1/Zfp640/Lgmn/Zfp640/E2f2/Asb1/Aqp1
GO:0032501	GO:0032501	multicellular organismal process	18	18/73	Kat2b/Enpp4/Fbxo7/Pawr/Uhmk1/Spire1/Agtr1a/Bag1/Epn1/Zfp640/Mki67/Ank/Lgmn/Zfp640/Asb1/Ago2/Sptb/Aqp1
GO:0032502	GO:0032502	developmental process	18	18/73	Kat2b/Fbxo7/Pawr/Uhmk1/Spire1/Agtr1a/Bag1/Epn1/Zfp640/Mki67/Ank/Rps3a1/Lgmn/Zfp640/Asb1/Ago2/Sptb/Aqp1
GO:0040011	GO:0040011	locomotion	6	6/73	Fbxo7/Pawr/Agtr1a/Zfp640/Zfp640/Aqp1
GO:0044699	GO:0044699	single-organism process	33	33/73	Kat2b/Enpp4/Fbxo7/Cycs/Pawr/Uhmk1/Gltp/Spire1/Fads1/Agtr1a/Rpl26/Pkig/Bag1/Epn1/Ccna2/Nudt4/Zfp640/Mki67/Ank/Rps3a1/Lgmn/Glrx5/Car1/Zfp640/Tipin/E2f2/Asb1/Rnf187/Mzt1/Ago2/Sptb/Alad/Aqp1
GO:0048518	GO:0048518	positive regulation of biological process	18	18/73	Kat2b/Enpp4/Fbxo7/Cycs/Pawr/Uhmk1/Spire1/Agtr1a/Rpl26/Bag1/Ccna2/Zfp640/Rps3a1/Zfp640/Tipin/Rnf187/Ago2/Aqp1
GO:0048519	GO:0048519	negative regulation of biological process	16	16/73	Kat2b/Fbxo7/Pawr/Uhmk1/Agtr1a/Rpl26/Pkig/Bag1/Lgmn/March8/Tipin/Usp4/Ago2/Sptb/Alad/Aqp1
GO:0050789	GO:0050789	regulation of biological process	32	32/73	Kat2b/Enpp4/Fbxo7/Cycs/Pawr/Uhmk1/Spire1/Agtr1a/Rpl26/Pkig/Bag1/Epn1/Ccna2/Zfp640/Mki67/Ank/Rps3a1/Lgmn/Glrx5/2410141K09Rik/March8/Zfp640/Tipin/Usp4/E2f2/Asf1b/Asb1/Rnf187/Ago2/Sptb/Alad/Aqp1
GO:0050896	GO:0050896	response to stimulus	23	23/73	Kat2b/Enpp4/Fbxo7/Pawr/Defa-rs10/Srp14/Spire1/Fads1/Agtr1a/Rpl26/Pkig/Epn1/Zfp640/Lgmn/March8/Zfp640/Tipin/Paqr9/E2f2/Asb1/Ago2/Alad/Aqp1
GO:0051179	GO:0051179	localization	18	18/73	Fbxo7/Pawr/Uhmk1/Gltp/Srp14/Spire1/Fads1/Trappc2l/Agtr1a/Pkig/Bag1/Epn1/Zfp640/Ank/Zfp640/Usp4/Mzt1/Aqp1
GO:0065007	GO:0065007	biological regulation	32	32/73	Kat2b/Enpp4/Fbxo7/Cycs/Pawr/Uhmk1/Spire1/Agtr1a/Rpl26/Pkig/Bag1/Epn1/Ccna2/Zfp640/Mki67/Ank/Rps3a1/Lgmn/Glrx5/2410141K09Rik/March8/Zfp640/Tipin/Usp4/E2f2/Asf1b/Asb1/Rnf187/Ago2/Sptb/Alad/Aqp1
GO:0071840	GO:0071840	cellular component organization or biogenesis	20	20/73	Kat2b/Fbxo7/Pawr/Hist2h2bb/Uhmk1/Spire1/Rpl26/Ccna2/Mki67/Hscb/Anp32e/Tipin/Usp4/Asf1b/Mzt1/Ago2/Sptb/Ranbp10/Alad/Aqp1
