# Supplementary material for: Screening of Streptococcus Suis serotype 2 resistance genes with GWAS and transcriptomic microarray analysis
Source: BMC Genomics. 2018 Dec 12;19:907. doi: 10.1186/s12864-018-5339-9 (PMC6292034; doi:10.1186/s12864-018-5339-9)
Supplement: Supplementary file 7 — Table S6. Details of GO over-representation. (XLSX 12 kb) [file 12864_2018_5339_MOESM7_ESM.xlsx]

## Sheet: Upego-1
ID	Description	pvalue	p.adjust	qvalue	geneID	Count
GO:0007229	integrin-mediated signaling pathway	7.17549e-07	8.38735e-05	6.68034e-05	G6b/Fcer1g/Ilk/Zyx/Lims1	5
GO:0051250	negative regulation of lymphocyte activation	0.00275554	0.0690197	0.0549727	Btla/Dusp3/Bank1	3
GO:0042110	T cell activation	0.0030779	0.0695276	0.0553772	Cd151/Fcer1g/Btla/Pnp/Dusp3	5
GO:0046651	lymphocyte proliferation	0.00367176	0.0772539	0.061531	Mpl/Cd151/Btla/Pnp	4
GO:0032943	mononuclear cell proliferation	0.00376047	0.077569	0.061782	Mpl/Cd151/Btla/Pnp	4
GO:0002695	negative regulation of leukocyte activation	0.00426266	0.0846097	0.0673898	Btla/Dusp3/Bank1	3
GO:0070661	leukocyte proliferation	0.00437289	0.0851903	0.0678522	Mpl/Cd151/Btla/Pnp	4
GO:0042098	T cell proliferation	0.00809544	0.131022	0.104356	Cd151/Btla/Pnp	3
GO:0050670	regulation of lymphocyte proliferation	0.0101819	0.155237	0.123643	Mpl/Btla/Pnp	3
GO:0002683	negative regulation of immune system process	0.0105275	0.155985	0.124238	Fcer1g/Btla/Dusp3/Bank1	4
GO:0070663	regulation of leukocyte proliferation	0.0115422	0.164086	0.130691	Mpl/Btla/Pnp	3
GO:0050864	regulation of B cell activation	0.0160577	0.187696	0.149496	Btla/Pnp/Bank1	3
GO:0032102	negative regulation of response to external stimulus	0.0192944	0.200634	0.1598	Gp5/Alox12/Serpine2	3
GO:1902532	negative regulation of intracellular signal transduction	0.0198033	0.200634	0.1598	Ppif/Dusp3/Bank1/Serpine2	4
GO:0002250	adaptive immune response	0.0210226	0.200634	0.1598	Fcer1g/Btla/Pnp/Cd7	4
GO:0050863	regulation of T cell activation	0.0210388	0.200634	0.1598	Btla/Pnp/Dusp3	3
GO:0002768	immune response-regulating cell surface receptor signaling pathway	0.0220443	0.200634	0.1598	Fcer1g/Btla/Dusp3	3
GO:1903037	regulation of leukocyte cell-cell adhesion	0.0241334	0.201494	0.160486	Btla/Pnp/Dusp3	3
GO:0007159	leukocyte cell-cell adhesion	0.0302939	0.205275	0.163497	Btla/Pnp/Dusp3	3
GO:0042113	B cell activation	0.0497485	0.205275	0.163497	Btla/Pnp/Bank1	3
GO:0002764	immune response-regulating signaling pathway	0.0506918	0.207134	0.164978	Fcer1g/Btla/Dusp3	3
GO:0002696	positive regulation of leukocyte activation	0.0542258	0.208958	0.166431	Mpl/Fcer1g/Pnp	3
GO:0071345	cellular response to cytokine stimulus	0.0849164	0.247457	0.197094	Ifi203/Ilk/Lims1	3
