# Supplementary material for: Screening of Streptococcus Suis serotype 2 resistance genes with GWAS and transcriptomic microarray analysis
Source: BMC Genomics. 2018 Dec 12;19:907. doi: 10.1186/s12864-018-5339-9 (PMC6292034; doi:10.1186/s12864-018-5339-9)
Supplement: Supplementary file 8 — Table S7. SNPs significant to SS2 susceptibility and corresponding DEGs located within their 500 kb high correlation range. (XLSX 10 kb) [file 12864_2018_5339_MOESM8_ESM.xlsx]

## Sheet: Sheet1
rsID	Chr	SNP	bp	A1	A2	Freq	b	se	p	Transcript Cluster ID	Fold Change (linear) (B6_8hour vs. AJ_8hour)	ANOVA p-value (B6_8hour vs. AJ_8hour)	Fold Change (linear) (B6_4hour vs. AJ_4hour)	ANOVA p-value (B6_4hour vs. AJ_4hour)	Fold Change (linear) (B6_2hour vs. AJ_2hour)	ANOVA p-value (B6_2hour vs. AJ_2hour)	Var.17	Probe Set ID	Gene Symbol	Gene Description	Strand	Public Gene IDs	Chromosome	Genomic Position	Group	TC Comment	Start	Stop	total_probes	Cytoband	Entrez ID	mRNA Accession	mRNA Source	mRNA Description	mRNA SeqName	mRNA Assignment Score	mRNA Assignment Coverage	mRNA Direct Probes	mRNA Possible Probes	mRNA xhyb	SwissProt mRNA Accession	SwissProt Accession	UniGene Accession	UniGene ID	UniGene Expression Information	GO Biological Process Accession	GO Biological Process ID	GO Biological Process Term	GO Biological Process Evidence
rs27216139	2	JAX00485649	26292813	G	A	0.474026	-0.225911	0.0864141	0.00894161	TC0200003174.mm.1	-7.96	9e-06	-4.02	0.00153	-3.87	0.003161	NA	TC0200003174.mm.1	Ubac1	ubiquitin associated domain containing 1	-	NM_133835	chr2	25996958 - 26021760	Complex	NA	25996958	26021760	259	2 A3|2	98766	NM_133835	RefSeq	Mus musculus ubiquitin associated domain containing 1 (Ubac1), mRNA.	chr2	100	100	0	NA	0	NM_133835	Q8VDI7	NM_133835	Mm.247824	bone| bone marrow| brain| connective tissue| embryonic tissue| eye| heart| inner ear| joint| kidney| liver| lung| lymph node| mammary gland| muscle| nasopharynx| ovary| pancreas| pituitary gland| prostate| skin| spinal cord| spleen| sympathetic ganglion| testis| thymus| thyroid| tongue| uterus| vagina|oocyte| blastocyst| gastrula| organogenesis| fetus| neonate| juvenile| adult	NM_133835	GO:0008150	biological_process	no biological data available
rs47049967	7	JAX00631260	4876005	T	C	0.417808	0.24727	0.094018	0.00853786	TC0700000058.mm.1	-3.97	0.000415	-3.1	0.005057	-2.71	0.008935	NA	TC0700000058.mm.1	Epn1	epsin 1	+	NM_001252454	chr7	5080217 - 5098178	Complex	NA	5080217	5098178	215	7 A1|7	13854	NM_001252454	RefSeq	Mus musculus epsin 1 (Epn1), transcript variant 2, mRNA.	chr7	100	100	0	NA	0	NM_001252454	Q80VP1	NM_001252454	Mm.3091	blood| brain| embryonic tissue| eye| inner ear| intestine| kidney| liver| lung| mammary gland| muscle| nasopharynx| ovary| pancreas| salivary gland| skin| spleen| testis| cleavage| organogenesis| fetus| neonate| juvenile| adult	NM_001252454	GO:0001701	in utero embryonic development	inferred from genetic interaction
[truncated: 18 more columns]
